# Supplementary material for: Populational pan-ethnic screening panel enabled by deep whole genome sequencing
Source: NPJ Genom Med. 2023 Nov 20;8:38. doi: 10.1038/s41525-023-00383-8 (PMC10661700; doi:10.1038/s41525-023-00383-8)
Supplement: Supplementary file 2 — Supplementary Tables 1-11 [file 41525_2023_383_MOESM2_ESM.xlsx]

## Sheet: Supp.Table1.Candidate.genes
	Phenotype	Gene Symbol	HGNC Approved Gene Symbol	MIM number	Inheritance
CYP17A1	17,20-lyase deficiency, isolated	CYP17A1, CYP17, P450C17	CYP17A1	609300	AR
CYP17A1	17-alpha-hydroxylase/17,20-lyase deficiency	CYP17A1, CYP17, P450C17	CYP17A1	609300	AR
NADK2	2,4-dienoyl-CoA reductase deficiency	NADK2, C5orf33, DECRD	NADK2	615787	AR
ACADSB	2-methylbutyrylglycinuria	ACADSB, SBCAD	ACADSB	600301	AR
CUL7	3-M syndrome 1	CUL7, 3M1	CUL7	609577	AR
OBSL1	3-M syndrome 2	OBSL1, KIAA0657, 3M2	OBSL1	610991	AR
CCDC8	3-M syndrome 3	CCDC8, 3M3	CCDC8	614145	AR
MCCC1	3-Methylcrotonyl-CoA carboxylase 1 deficiency	MCCC1, MCCA	MCCC1	609010	AR
MCCC2	3-Methylcrotonyl-CoA carboxylase 2 deficiency	MCCC2, MCCB	MCCC2	609014	AR
HADHSC	3-hydroxyacyl-CoA dehydrogenase deficiency	HADHSC, SCHAD, HHF4	HADH	601609	AR
HIBCH	3-hydroxyisobutryl-CoA hydrolase deficiency	HIBCH	HIBCH	610690	AR
SERAC1	3-methylglutaconic aciduria with deafness, encephalopathy, and Leigh-like syndrome	SERAC1, MEGDEL	SERAC1	614725	AR
AUH	3-methylglutaconic aciduria, type I	AUH	AUH	600529	AR
OPA3	3-methylglutaconic aciduria, type III	OPA3, MGA3	OPA3	606580	AR
TIMM50	3-methylglutaconic aciduria, type IX	TIMM50, TIM50, MGCA9	TIMM50	607381	AR
DNAJC19	3-methylglutaconic aciduria, type V	DNAJC19, TIM14	DNAJC19	608977	AR
CLPB	3-methylglutaconic aciduria, type VII, with cataracts, neurologic involvement and neutropenia	CLPB, SKD3, MGCA7, MEGCANN	CLPB	616254	AR
HTRA2	3-methylglutaconic aciduria, type VIII	HTRA2, OMI, PARK13, PRSS25, MGCA8	HTRA2	606441	AR
MASP1	3MC syndrome 1	MASP1, CRARF, 3MC1	MASP1	600521	AR
COLEC11	3MC syndrome 2	COLEC11, CLK1, 3MC2	COLEC11	612502	AR
COLEC10	3MC syndrome 3	COLEC10, CLL1, 3MC3	COLEC10	607620	AR
DHH	46XY gonadal dysgenesis with minifascicular neuropathy	DHH, SRXY7, GDMN	DHH	605423	AR
DHH	46XY sex reversal 7	DHH, SRXY7, GDMN	DHH	605423	AR
AKR1C2	46XY sex reversal 8	AKR1C2, DDH2, DD2, HAKRD, SRXY8	AKR1C2	600450	AR
DPYD	5-fluorouracil toxicity	DPYD, DPD	DPYD	612779	AR
OPLAH	5-oxoprolinase deficiency	OPLAH, OPLAHD	OPLAH	614243	AD, AR
EDNRB	ABCD syndrome	EDNRB, HSCR2, ABCDS, WS4A	EDNRB	131244	AR
ATIC	AICA-ribosiduria due to ATIC deficiency	ATIC, PURH, AICAR	ATIC	601731	AR
MTTP	Abetalipoproteinemia	MTTP	MTTP	157147	AR
ACACA	Acetyl-CoA carboxylase deficiency	ACACA, ACAC, ACC1, ACACAD	ACACA	200350	AR
AAAS	Achalasia-addisonianism-alacrimia syndrome	AAAS, AAA	AAAS	605378	AR
LMBR1	Acheiropody	LMBR1, ACHP, C7orf2, PPD2, THYP, LSS	LMBR1	605522	AR
SLC26A2	Achondrogenesis Ib	SLC26A2, DTD, DTDST, D5S1708, EDM4	SLC26A2	606718	AR
TRIP11	Achondrogenesis, type IA	TRIP11, TRIP230, CEV14, ACG1A, ODCD1	TRIP11	604505	AR
CNGA3	Achromatopsia 2	CNGA3, CNG3, ACHM2	CNGA3	600053	AR
CNGB3	Achromatopsia 3	CNGB3, ACHM3, ACHM1	CNGB3	605080	AR
PDE6H	Achromatopsia 6	PDE6H, RCD3, ACHM6	PDE6H	601190	AD, AR
ATF6	Achromatopsia 7	ATF6, ACHM7	ATF6	605537	AR
IGFALS	Acid-labile subunit, deficiency of	IGFALS, ALS, ACLSD	IGFALS	601489	AR
KIF7	Acrocallosal syndrome	KIF7, HLS2, ACLS, JBTS12, AGBK	KIF7	611254	AR
IHH	Acrocapitofemoral dysplasia	IHH, BDA1	IHH	600726	AR
SLC39A4	Acrodermatitis enteropathica	SLC39A4, ZIP4	SLC39A4	607059	AR
BMPR1B	Acromesomelic dysplasia, Demirhan type	BMPR1B, ALK6, AMDD, BDA2, BDA1D	BMPR1B	603248	AR
NPR2	Acromesomelic dysplasia, Maroteaux type	NPR2, ANPRB, AMDM, ECDM, SNSK	NPR2	108961	AR
ACADM	Acyl-CoA dehydrogenase, medium chain, deficiency of	ACADM, MCAD	ACADM	607008	AR
ACADS	Acyl-CoA dehydrogenase, short-chain, deficiency of	ACADS, SCAD	ACADS	606885	AR
DOCK6	Adams-Oliver syndrome 2	DOCK6, KIAA1395, AOS2	DOCK6	614194	AR
EOGT	Adams-Oliver syndrome 4	EOGT, EOGT1, C3orf64, AOS4	EOGT	614789	AR
APRT	Adenine phosphoribosyltransferase deficiency	APRT, APRTD	APRT	102600	AR
MUTYH	Adenomas, multiple colorectal	MUTYH, MYH	MUTYH	604933	AR
ADA	Adenosine deaminase deficiency, partial	ADA	ADA	608958	AR, SMo
ADSL	Adenylosuccinase deficiency	ADSL	ADSL	608222	AR
CYP11B1	Adrenal hyperplasia, congenital, due to 11-beta-hydroxylase deficiency	CYP11B1, P450C11, FHI	CYP11B1	610613	AR
CYP21A2	Adrenal hyperplasia, congenital, due to 21-hydroxylase deficiency	CYP21A2, CYP21, CA21H	CYP21A2	613815	AR
HSD3B2	Adrenal hyperplasia, congenital, due to 3-beta-hydroxysteroid dehydrogenase 2 deficiency	HSD3B2	HSD3B2	613890	AR
TBX19	Adrenocorticotropic hormone deficiency	TBX19	TBX19	604614	AR
FGA	Afibrinogenemia, congenital	FGA	FGA	134820	AR
FGB	Afibrinogenemia, congenital	FGB	FGB	134830	AR
FGG	Afibrinogenemia, congenital	FGG	FGG	134850	AR
IGHM	Agammaglobulinemia 1	IGHM, MU, AGM1	IGHM	147020	AR
IGLL1	Agammaglobulinemia 2	IGLL1, IGO, IGL5, VPREB2, AGM2	IGLL1	146770	AR
CD79A	Agammaglobulinemia 3	CD79A, IGA	CD79A	112205	AR
CD79B	Agammaglobulinemia 6	CD79B, IGB, B29, AGM6	CD79B	147245	AR
SLC12A6	Agenesis of the corpus callosum with peripheral neuropathy	SLC12A6, KCC3A, KCC3B, KCC3, ACCPN	SLC12A6	604878	AR
PRRX1	Agnathia-otocephaly complex	PRRX1, PMX1, PHOX1, AGOTC	PRRX1	167420	AD, AR
TREX1	Aicardi-Goutieres syndrome 1, dominant and recessive	TREX1, AGS1, CRV, HERNS, RVCLS	TREX1	606609	AD, AR
RNASEH2B	Aicardi-Goutieres syndrome 2	RNASEH2B, DLEU8, FLJ11712, AGS2	RNASEH2B	610326	AR
RNASEH2C	Aicardi-Goutieres syndrome 3	RNASEH2C, AYP1, FLJ20974, AGS3	RNASEH2C	610330	AR
RNASEH2A	Aicardi-Goutieres syndrome 4	RNASEH2A, RNHIA, AGS4	RNASEH2A	606034	AR
SAMHD1	Aicardi-Goutieres syndrome 5	SAMHD1, AGS5, DCIP, CHBL2	SAMHD1	606754	AR
ADAR	Aicardi-Goutieres syndrome 6	ADAR, DRADA, DSH, DSRAD, IFI4, G1P1, AGS6	ADAR	146920	AR
CDK10	Al Kaissi syndrome	CDK10, PISSLRE, ALSAS	CDK10	603464	AR
B3GALT6	Al-Gazali syndrome	B3GALT6, SEMDJL1, EDSSPD2, ALGAZ	B3GALT6	615291	AR
DCPS	Al-Raqad syndrome	DCPS, HINT5, DCS1, ARS	DCPS	610534	AR
GMPPA	Alacrima, achalasia, and mental retardation syndrome	GMPPA, AAMR	GMPPA	615495	AR
LARP7	Alazami syndrome	LARP7, PIP7S, ALAZS	LARP7	612026	AR
TAF6	Alazami-Yuan syndrome	TAF6, TAF2E, TAFII80, ALYUS	TAF6	602955	AR
OCA2	Albinism, brown oculocutaneous	OCA2, P, PED, D15S12, BOCA, EYCL3, HCL3, SHEP1	OCA2	611409	AR
TYR	Albinism, oculocutaneous, type IA	TYR, SHEP3, CMM8, OCA1A, ATN	TYR	606933	AR
TYR	Albinism, oculocutaneous, type IB	TYR, SHEP3, CMM8, OCA1A, ATN	TYR	606933	AR
OCA2	Albinism, oculocutaneous, type II	OCA2, P, PED, D15S12, BOCA, EYCL3, HCL3, SHEP1	OCA2	611409	AR
TYRP1	Albinism, oculocutaneous, type III	TYRP1, CAS2, GP75, SHEP11	TYRP1	115501	AR
SLC45A2	Albinism, oculocutaneous, type IV	SLC45A2, MATP, AIM1, SHEP5, OCA4	SLC45A2	606202	AR
OCA5	Albinism, oculocutaneous, type V	OCA5	.	615312	AR
SLC24A5	Albinism, oculocutaneous, type VI	SLC24A5, NCKX5, SHEP4, OCA6	SLC24A5	609802	AR
LRMDA	Albinism, oculocutaneous, type VII	LRMDA, C10orf11, OCA7	LRMDA	614537	AR
HGD	Alkaptonuria	HGD, AKU	HGD	607474	AR
KIAA1109	Alkuraya-Kucinskas syndrome	KIAA1109, ALKKUCS	KIAA1109	611565	AR
AA2	Alopecia areata	AA2	.	610753	AD, AR
HR	Alopecia universalis	HR, AU, MUHH1	HR	602302	AR
APMR1	Alopecia-mental retardation syndrome	APMR1	.	203650	AR
APMR2	Alopecia-mental retardation syndrome	APMR2	.	610422	AR
APMR3	Alopecia-mental retardation syndrome	APMR3	.	613930	AR
LSS	Alopecia-mental retardation syndrome 4	LSS, OSC, CTRCT44, HYPT14, APMR4	LSS	600909	AR
PLI	Alpha-2-plasmin inhibitor deficiency	PLI, SERPINF2	SERPINF2	613168	AR
DHTKD1	Alpha-aminoadipic and alpha-ketoadipic aciduria	DHTKD1, KIAA1630, AAKAD, CMT2Q	DHTKD1	614984	AR
AFP	Alpha-fetoprotein deficiency	AFP, HPAFP, AFPD	AFP	104150	AR
OGDH	Alpha-ketoglutarate dehydrogenase deficiency	OGDH	OGDH	613022	AR
ACAT1	Alpha-methylacetoacetic aciduria	ACAT1	ACAT1	607809	AR
AMACR	Alpha-methylacyl-CoA racemase deficiency	AMACR, CBAS4, AMACRD	AMACR	604489	AR
COL4A3	Alport syndrome 2, autosomal recessive	COL4A3, ATS2, ATS3	COL4A3	120070	AR
COL4A4	Alport syndrome 2, autosomal recessive	COL4A4, ATS2, BFH	COL4A4	120131	AR
ALMS1	Alstrom syndrome	ALMS1, ALSS, KIAA0328	ALMS1	606844	AR
SMG8	Alzahrani-Kuwahara syndrome	SMG8, C17orf71, ALKUS	SMG8	613175	AR
TBX4	Amelia, posterior, with pelvic and pulmonary hypoplasia syndrome	TBX4, ICPPS, PAPPAS	TBX4	601719	AR
GPR68	Amelogenesis imperfecta, hypomaturation type, IIA6	GPR68, OGR1, AI2A6	GPR68	601404	AR
ENAM	Amelogenesis imperfecta, type IC	ENAM, AIH2, AI1C	ENAM	606585	AR
AMBN	Amelogenesis imperfecta, type IF	AMBN, AI1F	AMBN	601259	AR
FAM20A	Amelogenesis imperfecta, type IG (enamel-renal syndrome)	FAM20A, AIGFS, AI1G	FAM20A	611062	AR
ITGB6	Amelogenesis imperfecta, type IH	ITGB6, AI1H	ITGB6	147558	AR
KLK4	Amelogenesis imperfecta, type IIA1	KLK4, EMSP1, PRSS17, AI2A1	KLK4	603767	AR
MMP20	Amelogenesis imperfecta, type IIA2	MMP20, AI2A2	MMP20	604629	AR
WDR72	Amelogenesis imperfecta, type IIA3	WDR72, AI2A3	WDR72	613214	AR
ODAPH	Amelogenesis imperfecta, type IIA4	ODAPH, C4orf26	ODAPH	614829	AR
SLC24A4	Amelogenesis imperfecta, type IIA5	SLC24A4, NCKX4, SHEP6, AI2A5	SLC24A4	609840	AR
RELT	Amelogenesis imperfecta, type IIIC	RELT, TNFRSF19L, AI3C	RELT	611211	AR
ACP4	Amelogenesis imperfecta, type IJ	ACP4, ACPT, AI1J	ACP4	606362	AR
ACY1	Aminoacylase 1 deficiency	ACY1, ACY1D	ACY1	104620	AR
GPNMB	Amyloidosis, primary localized cutaneous, 3	GPNMB, PLCA3	GPNMB	604368	AR
SOD1	Amyotrophic lateral sclerosis 1	SOD1, ALS1, STAHP	SOD1	147450	AD, AR
ALS2	Amyotrophic lateral sclerosis 2, juvenile	ALS2, ALSJ, PLSJ, IAHSP	ALS2	606352	AR
SPG11	Amyotrophic lateral sclerosis 5, juvenile	SPG11, KIAA1840, FLJ21439, ALS5, CMT2X	SPG11	610844	AR
ALB	Analbuminemia	ALB, ANALBA, FDAH, FDAHT	ALB	103600	AR
RMRP	Anauxetic dysplasia 1	RMRP, RMRPR, CHH	RMRP	157660	AR
POP1	Anauxetic dysplasia 2	POP1, ANXD2	POP1	602486	AR
NEPRO	Anauxetic dysplasia 3	NEPRO, C3orf17, ANXD3	NEPRO	617089	AR
NT5C3A	Anemia, hemolytic, due to UMPH1 deficiency	NT5C3A, NT5C3, UMPH1, PSN1	NT5C3A	606224	AR
SLC11A2	Anemia, hypochromic microcytic, with iron overload 1	SLC11A2, NRAMP2, DCT1, DMT1, AHMIO1	SLC11A2	600523	AR
SLC25A38	Anemia, sideroblastic, 2, pyridoxine-refractory	SLC25A38, SIDBA2	SLC25A38	610819	AR
GLRX5	Anemia, sideroblastic, 3, pyridoxine-refractory	GLRX5, C14orf87, PRO1238, FLB4739, PRSA, SIDBA3, SPAHGC	GLRX5	609588	AR
C1NH	Angioedema, hereditary, 1 and 2	C1NH, HAE1, HAE2, SERPING1	SERPING1	606860	AD, AR
RSPO4	Anonychia congenita	RSPO4, CRISTIN4	RSPO4	610573	AR
FOXE3	Anterior segment dysgenesis 2, multiple subtypes	FOXE3, FKHL12, ASMD, CTRCT34, ASGD2, AAT11	FOXE3	601094	AR
CYP1B1	Anterior segment dysgenesis 6, multiple subtypes	CYP1B1, GLC3A, ASGD6	CYP1B1	601771	AR
PXDN	Anterior segment dysgenesis 7, with sclerocornea	PXDN, D2S448E, KIAA0230, PRG2, PXN, COPOA, ASGD7	PXDN	605158	AR
CPAMD8	Anterior segment dysgenesis 8	CPAMD8, KIAA1283, ASGD8	CPAMD8	608841	AR
POR	Antley-Bixler syndrome with genital anomalies and disordered steroidogenesis	POR	POR	124015	AR
HSD11B2	Apparent mineralocorticoid excess	HSD11B2, HSD11K, AME	HSD11B2	614232	AR
ARG1	Argininemia	ARG1	ARG1	608313	AR
ASL	Argininosuccinic aciduria	ASL	ASL	608310	AR
DDC	Aromatic L-amino acid decarboxylase deficiency	DDC	DDC	107930	AR
DSC2	Arrhythmogenic right ventricular dysplasia 11 with mild palmoplantar keratoderma and woolly hair	DSC2, DSC3, ARVD11	DSC2	125645	AD, AR
DSC2	Arrhythmogenic right ventricular dysplasia 11	DSC2, DSC3, ARVD11	DSC2	125645	AD, AR
ENPP1	Arterial calcification, generalized, of infancy, 1	ENPP1, PDNP1, NPPS, M6S1, PCA1, ARHR2, COLED	ENPP1	173335	AR
ABCC6	Arterial calcification, generalized, of infancy, 2	ABCC6, ARA, ABC34, MLP1, PXE, GACI2	ABCC6	603234	AR
SLC2A10	Arterial tortuosity syndrome	SLC2A10, GLUT10, ATORS	SLC2A10	606145	AR
LGI4	Arthrogryposis multiplex congenita 1, neurogenic, with myelin defect	LGI4, AMC1	LGI4	608303	AR
SYNE1	Arthrogryposis multiplex congenita 3, myogenic type	SYNE1, KIAA0796, KIAA1756, KIAA1262, SCAR8, EDMD4, AMC3	SYNE1	608441	AR
SCYL2	Arthrogryposis multiplex congenita 4, neurogenic, with agenesis of the corpus callosum	SCYL2, CVAK104, KIAA1360, AMC4	SCYL2	616365	AR
DYT1	Arthrogryposis multiplex congenita 5	DYT1, TOR1A, AMC5	TOR1A	605204	AR
NEB	Arthrogryposis multiplex congenita 6	NEB, NEM2, AMC6	NEB	161650	AR
MYLPF	Arthrogryposis, distal, type 1C	MYLPF, MLC2B, MRLC2, MYL11, DA1C	MYLPF	617378	AD, AR
ECEL1	Arthrogryposis, distal, type 5D	ECEL1, XCE, DA5D	ECEL1	605896	AR
PIEZO2	Arthrogryposis, distal, with impaired proprioception and touch	PIEZO2, FAM38B, DA5, DA3, MWKS, DAIPT	PIEZO2	613629	AR
VPS33B	Arthrogryposis, renal dysfunction, and cholestasis 1	VPS33B	VPS33B	608552	AR
VIPAS39	Arthrogryposis, renal dysfunction, and cholestasis 2	VIPAS39, VIPAR, SPE39, C14orf133	VIPAS39	613401	AR
ASNS	Asparagine synthetase deficiency	ASNS, ASNSD	ASNS	108370	AR
AGA	Aspartylglucosaminuria	AGA	AGA	613228	AR
TBX21	Asthma and nasal polyps	TBX21, TBET	TBX21	604895	AR
TTPA	Ataxia with isolated vitamin E deficiency	TTPA, TTP1, AVED	TTPA	600415	AR
ATCAY	Ataxia, cerebellar, Cayman type	ATCAY, CLAC, KIAA1872	ATCAY	608179	AR
APTX	Ataxia, early-onset, with oculomotor apraxia and hypoalbuminemia	APTX, AOA, AOA1	APTX	606350	AR
FLVCR1	Ataxia, posterior column, with retinitis pigmentosa	FLVCR1, AXPC1, PCARP	FLVCR1	609144	AR
PIK3R5	Ataxia-oculomotor apraxia 3	PIK3R5, p101	PIK3R5	611317	AR
PNKP	Ataxia-oculomotor apraxia 4	PNKP, PNK, MCSZ, AOA4, CMT2B2	PNKP	605610	AR
ATM	Ataxia-telangiectasia	ATM, ATA, AT1	ATM	607585	AR
MRE11A	Ataxia-telangiectasia-like disorder 1	MRE11A, MRE11, ATLD	MRE11	600814	AR
SLC26A2	Atelosteogenesis, type II	SLC26A2, DTD, DTDST, D5S1708, EDM4	SLC26A2	606718	AR
HOXA1	Athabaskan brainstem dysgenesis syndrome	HOXA1, HOX1F, BSAS	HOXA1	142955	AR
TF	Atransferrinemia	TF, TFQTL1	TF	190000	AR
NPPA	Atrial standstill 2	NPPA, PND, ANP, ATFB6, ATRST2	NPPA	108780	AR
HR	Atrichia with papular lesions	HR, AU, MUHH1	HR	602302	AR
FDXR	Auditory neuropathy and optic atrophy	FDXR, ADXR, ANOA	FDXR	103270	AR
OTOF	Auditory neuropathy, autosomal recessive, 1	OTOF, DFNB9, NSRD9, AUNB1	OTOF	603681	AR
PLCB4	Auriculocondylar syndrome 2	PLCB4, ARCND2	PLCB4	600810	AD, AR
EDN1	Auriculocondylar syndrome 3	EDN1, ARCND3, QME, HDLCQ7	EDN1	131240	AR
ZAP70	Autoimmune disease, multisystem, infantile-onset, 2	ZAP70, SRK, ADMIO2, IMD48	ZAP70	176947	AR
ITCH	Autoimmune disease, multisystem, with facial dysmorphism	ITCH, AIP4, NAPP1, ADMFD	ITCH	606409	AR
PRKCD	Autoimmune lymphoproliferative syndrome, type III	PRKCD, CVID9, ALPS3	PRKCD	176977	AR
AIRE	Autoimmune polyendocrinopathy syndrome , type I, with or without reversible metaphyseal dysplasia	AIRE, APECED, APS1	AIRE	607358	AD, AR
NLRP1	Autoinflammation with arthritis and dyskeratosis	NLRP1, NALP1, KIAA0926, DEFCAP, CARD7, VAMAS1, MSPC, AIADK, JRRP	NLRP1	606636	AD, AR
OTULIN	Autoinflammation, panniculitis, and dermatosis syndrome	OTULIN, FAM105B, GUM, AIPDS	OTULIN	615712	AR
RECQL4	Baller-Gerold syndrome	RECQL4, RTS, RECQ4	RECQL4	603780	AR
FOXE1	Bamforth-Lazarus syndrome	FOXE1, FKHL15, TITF2, TTF2, NMTC4	FOXE1	602617	AR
EML1	Band heterotopia	EML1, EMAPL, EMAP, BH	EML1	602033	AR
COPB1	Baralle-Macken syndrome	COPB1, COPB, BARMACS	COPB1	600959	AR
BBS1	Bardet-Biedl syndrome 1	BBS1	BBS1	209901	AR, DR
BBS10	Bardet-Biedl syndrome 10	BBS10, C12orf58, FLJ23560	BBS10	610148	AR
BBS12	Bardet-Biedl syndrome 12	BBS12, FLJ35630, C4orf24	BBS12	610683	AR
MKS1	Bardet-Biedl syndrome 13	MKS1, MKS, BBS13, JBTS28	MKS1	609883	AR
SDCCAG8	Bardet-Biedl syndrome 16	SDCCAG8, CCCAP, SLSN7, BBS16	SDCCAG8	613524	AR
LZTFL1	Bardet-Biedl syndrome 17	LZTFL1, BBS17	LZTFL1	606568	AR
IFT27	Bardet-Biedl syndrome 19	IFT27, RABL4, BBS19	IFT27	615870	AR
BBS2	Bardet-Biedl syndrome 2	BBS2, RP74	BBS2	606151	AR
IFT172	Bardet-Biedl syndrome 20	IFT172, SLB, KIAA1179, SRTD10, RP71, BBS20	IFT172	607386	AR
CFAP418	Bardet-Biedl syndrome 21	CFAP418, C8orf37, CORD16, RP64, BBS21	CFAP418	614477	AR
ARL6	Bardet-Biedl syndrome 3	ARL6, BBS3, RP55	ARL6	608845	AR
BBS4	Bardet-Biedl syndrome 4	BBS4	BBS4	600374	AR
BBS5	Bardet-Biedl syndrome 5	BBS5	BBS5	603650	AR
MKKS	Bardet-Biedl syndrome 6	MKKS, HMCS, KMS, MKS, BBS6	MKKS	604896	AR
BBS7	Bardet-Biedl syndrome 7	BBS7	BBS7	607590	AR
TTC8	Bardet-Biedl syndrome 8	TTC8, BBS8, RP51	TTC8	608132	AR
PTHB1	Bardet-Biedl syndrome 9	PTHB1, BBS9	BBS9	607968	AR
TAP1	Bare lymphocyte syndrome, type I	TAP1, ABCB2, RING4, PSF1	TAP1	170260	AR
TAPBP	Bare lymphocyte syndrome, type I	TAPBP, TPSN	TAPBP	601962	AR
TAP2	Bare lymphocyte syndrome, type I, due to TAP2 deficiency	TAP2, ABCB3, PSF2, RING11	TAP2	170261	AR
CIITA	Bare lymphocyte syndrome, type II, complementation group A	CIITA, MHC2TA, C2TA	CIITA	600005	AR
RFX5	Bare lymphocyte syndrome, type II, complementation group C	RFX5	RFX5	601863	AR
RFXAP	Bare lymphocyte syndrome, type II, complementation group D	RFXAP	RFXAP	601861	AR
RFX5	Bare lymphocyte syndrome, type II, complementation group E	RFX5	RFX5	601863	AR
SLC12A1	Bartter syndrome, type 1	SLC12A1, NKCC2	SLC12A1	600839	AR
KCNJ1	Bartter syndrome, type 2	KCNJ1, ROMK1	KCNJ1	600359	AR
CLCNKB	Bartter syndrome, type 3	CLCNKB	CLCNKB	602023	AR
BSND	Bartter syndrome, type 4a	BSND	BSND	606412	AR
MYORG	Basal ganglia calcification, idiopathic, 7, autosomal recessive	MYORG, NET37, KIAA1161, IBGC7	MYORG	618255	AR
JAM2	Basal ganglia calcification, idiopathic, 8, autosomal recessive	JAM2, VEJAM, IBGC8	JAM2	606870	AR
MED25	Basel-Vanagait-Smirin-Yosef syndrome	MED25, PTOV2, ARC92, BVSYS	MED25	610197	AR
THOC6	Beaulieu-Boycott-Innes syndrome	THOC6, FSAP35, BBIS	THOC6	615403	AR
TET3	Beck-Fahrner syndrome	TET3, KIAA0401, BEFAHRS	TET3	613555	AD, AR
OPA1	Behr syndrome	OPA1, NTG, NPG, BERHS, MTDPS14	OPA1	605290	AR
GP1BA	Bernard-Soulier syndrome, type A1 (recessive)	GP1BA, BSS, BDPLT1, VWDP, BDPLT3	GP1BA	606672	AR
GP1BB	Bernard-Soulier syndrome, type B	GP1BB, BS, BDPLT1	GP1BB	138720	AR
GP9	Bernard-Soulier syndrome, type C	GP9	GP9	173515	AR
UPB1	Beta-ureidopropionase deficiency	UPB1, BUP1	UPB1	606673	AR
COL6A1	Bethlem myopathy 1	COL6A1, BTHLM1, UCHMD1	COL6A1	120220	AD, AR
COL6A2	Bethlem myopathy 1	COL6A2, BTHLM1, UCMD1	COL6A2	120240	AD, AR
COL6A3	Bethlem myopathy 1	COL6A3, DYT27, BTHLM1, UCMD1	COL6A3	120250	AD, AR
CYP4V2	Bietti crystalline corneoretinal dystrophy	CYP4V2, BCD	CYP4V2	608614	AR
BAAT	Bile acid conjugation defect 1	BAAT, HCHO, BACD1	BAAT	602938	AR
HSD3B7	Bile acid synthesis defect, congenital, 1	HSD3B7, CBAS1	HSD3B7	607764	AR
AKR1D1	Bile acid synthesis defect, congenital, 2	AKR1D1, SRD5B1, CBAS2	AKR1D1	604741	AR
CYP7B1	Bile acid synthesis defect, congenital, 3	CYP7B1, CBAS3, SPG5A	CYP7B1	603711	AR
AMACR	Bile acid synthesis defect, congenital, 4	AMACR, CBAS4, AMACRD	AMACR	604489	AR
ACOX2	Bile acid synthesis defect, congenital, 6	ACOX2, BRCACOX, CBAS6	ACOX2	601641	AR
BTD	Biotinidase deficiency	BTD	BTD	609019	AR
BCS1L	Bjornstad syndrome	BCS1L, FLNMS, GRACILE, BJS, PTD, MC3DN1	BCS1L	603647	AR
CHRNA3	Bladder dysfunction, autonomic, with impaired pupillary reflex and secondary CAKUT	CHRNA3, LNCR2, PAOD2, BAIPRCK	CHRNA3	118503	AR
GP6	Bleeding disorder, platelet-type, 11	GP6, GPIV, BDPLT11	GP6	605546	AR
GFI1B	Bleeding disorder, platelet-type, 17	GFI1B, BDPLT17	GFI1B	604383	AD, AR
FLI1	Bleeding disorder, platelet-type, 21	FLI1, BDPLT21	FLI1	193067	AD, AR
P2RY12	Bleeding disorder, platelet-type, 8	P2RY12, P2Y12, BDPLT8	P2RY12	600515	AR
FOXL2	Blepharophimosis, epicanthus inversus, and ptosis, type 1	FOXL2, BPES, BPES1, PFRK, POF3	FOXL2	605597	AD, AR
FOXL2	Blepharophimosis, epicanthus inversus, and ptosis, type 2	FOXL2, BPES, BPES1, PFRK, POF3	FOXL2	605597	AD, AR
DSG3	Blistering, acantholytic, of oral and laryngeal mucosa	DSG3, ABOLM	DSG3	169615	AR
RECQL3	Bloom syndrome	RECQL3, RECQ2, BLM, BS, MGRISCE1	BLM	604610	AR
ERCC6L2	Bone marrow failure syndrome 2	ERCC6L2, RAD26L, BMFS2	ERCC6L2	615667	AR
DNAJC21	Bone marrow failure syndrome 3	DNAJC21, DNAJA5, BMFS3	DNAJC21	617048	AR
MYSM1	Bone marrow failure syndrome 4	MYSM1, 2ADUB, KIAA1915, BMFS4	MYSM1	612176	AR
HOXA1	Bosley-Salih-Alorainy syndrome	HOXA1, HOX1F, BSAS	HOXA1	142955	AR
RLBP1	Bothnia retinal dystrophy	RLBP1	RLBP1	180090	AR
PNPLA6	Boucher-Neuhauser syndrome	PNPLA6, NTE, SPG39, NTEMND, BNHS, LNMS, OMCS	PNPLA6	603197	AR
EMG1	Bowen-Conradi syndrome	EMG1, NEP1, C2F, BWCNS	EMG1	611531	AR
GDF5	Brachydactyly, type A1, C	GDF5, CDMP1, SYNS2, OS5, BDA1C, SYM1B, DUPANS	GDF5	601146	AD, AR
PAPSS2	Brachyolmia 4 with mild epiphyseal and metaphyseal changes	PAPSS2, ATPSK2, BCYM4	PAPSS2	603005	AR
CSF1R	Brain abnormalities, neurodegeneration, and dysosteosclerosis	CSF1R, FMS, HDLS, BANDDOS	CSF1R	164770	AR
COLGALT1	Brain small vessel disease 3	COLGALT1, GLT25D1, BSVD3	COLGALT1	617531	AR
ZNF469	Brittle cornea syndrome 1	ZNF469, KIAA1858, BCS1	ZNF469	612078	AR
PRDM5	Brittle cornea syndrome 2	PRDM5, BCS2	PRDM5	614161	AR
ATP2A1	Brody myopathy	ATP2A1, SERCA1	ATP2A1	108730	AR
SLC52A3	Brown-Vialetto-Van Laere syndrome 1	SLC52A3, C20orf54, RFT2, BVVLS1	SLC52A3	613350	AR
SLC52A2	Brown-Vialetto-Van Laere syndrome 2	SLC52A2, GPR172A, GPCR41, PAR1, FLJ11856, BVVLS2	SLC52A2	607882	AR
FKBP10	Bruck syndrome 1	FKBP10, FKBP65, OI11, BRKS1	FKBP10	607063	AR
PLOD2	Bruck syndrome 2	PLOD2, LH2, TLH, BRKS2	PLOD2	601865	AR
TXNL4A	Burn-McKeown syndrome	TXNL4A, DIM1, BMKS	TXNL4A	611595	AR
BCHE	Butyrylcholinesterase deficiency	BCHE, CHE1, BCHED	BCHE	177400	AR
C1QA	C1q deficiency	C1QA	C1QA	120550	AR
C1QB	C1q deficiency	C1QB	C1QB	120570	AR
C1QC	C1q deficiency	C1QC, C1QG	C1QC	120575	AR
C2	C2 deficiency	C2, ARMD14	C2	613927	AR
C3	C3 deficiency	C3, ARMD9, AHUS5	C3	120700	AR
C4A	C4a deficiency	C4A, C4S, C4AD	C4A	120810	AR
C5	C5 deficiency	C5, C5D, ECLZB	C5	120900	AR
C8A	C8 deficiency, type I	C8A	C8A	120950	AR
C8B	C8 deficiency, type II	C8B	C8B	120960	AR
TPM3	CAP myopathy 1	TPM3, NEM1, CFTD, CAPM1	TPM3	191030	AD, AR
HTRA1	CARASIL syndrome	HTRA1, PRSS11, ARMD7, CARASIL, CADASIL2	HTRA1	602194	AR
RIC1	CATIFA syndrome	RIC1, CIP150, KIAA1432, CATIFA	RIC1	610354	AR
FGFR3	CATSHL syndrome	FGFR3, ACH	FGFR3	134934	AD, AR
CD8A	CD8 deficiency, familial	CD8A	CD8A	186910	AR
CDAGS	CDAGS syndrome	CDAGS	.	603116	AR
RIPK4	CHAND syndrome	RIPK4, NKRD3, DIK, PPS2, CHANDS	RIPK4	605706	AR
PIGL	CHIME syndrome	PIGL, CHIME	PIGL	605947	AR
TMEM67	COACH syndrome 1	TMEM67, MKS3, JBTS6, NPHP11	TMEM67	609884	AR
LONP1	CODAS syndrome	LONP1, PRSS15, LON, CODASS	LONP1	605490	AR
MITF	COMMAD syndrome	MITF, WS2A, CMM8, COMMAD	MITF	156845	AR
CPT2	CPT II deficiency, infantile	CPT2, IIAE4	CPT2	600650	AR
CPT2	CPT II deficiency, lethal neonatal	CPT2, IIAE4	CPT2	600650	AR
CPT2	CPT II deficiency, myopathic, stress-induced	CPT2, IIAE4	CPT2	600650	AD, AR
CPT1A	CPT deficiency, hepatic, type IA	CPT1A	CPT1A	600528	AR
NT5E	Calcification of joints and arteries	NT5E, NT5	NT5E	129190	AR
PRG4	Camptodactyly-arthropathy-coxa vara-pericarditis syndrome	PRG4, CACP, MSF, SZP, HAPO	PRG4	604283	AR
ASPA	Canavan disease	ASPA	ASPA	608034	AR
CARD9	Candidiasis, familial, 2, autosomal recessive	CARD9, CANDF2	CARD9	607212	AR
CLEC7A	Candidiasis, familial, 4, autosomal recessive	CLEC7A, CLECSF12, DECTIN1, CANDF4	CLEC7A	606264	AR
IL17RC	Candidiasis, familial, 9	IL17RC, IL17RL, CANDF9	IL17RC	610925	AR
CPS1	Carbamoylphosphate synthetase I deficiency	CPS1, PHN	CPS1	608307	AR
CPN1	Carboxypeptidase N deficiency	CPN1, SCPN, CPN	CPN1	603103	AR
PLD1	Cardiac valvular defect, developmental	PLD1, CVDD	PLD1	602382	AR
CCDC32	Cardiofacioneurodevelopmental syndrome	CCDC32, CFNDS	CCDC32	618941	AR
SDHA	Cardiomyopathy, dilated, 1GG	SDHA, SDH1, SDHF, CMD1GG, PGL5, MC2DN1, NDAXOA	SDHA	600857	AR
FKTN	Cardiomyopathy, dilated, 1X	FKTN, FCMD, CMD1X, LGMDR13, MDDGA4, MDDGB4, MDDGC4	FKTN	607440	AR
PPCS	Cardiomyopathy, dilated, 2C	PPCS, CMD2C	PPCS	609853	AR
RPL3L	Cardiomyopathy, dilated, 2D	RPL3L, CMD2D	RPL3L	617416	AR
DSP	Cardiomyopathy, dilated, with woolly hair and keratoderma	DSP, KPPS2, PPKS2, DCWHKTA	DSP	125647	AR
ALPK3	Cardiomyopathy, familial hypertrophic 27	ALPK3, MIDORI, KIAA1330, CMH27	ALPK3	617608	AR
MYBPC3	Cardiomyopathy, hypertrophic, 4	MYBPC3, CMH4, CMD1MM, LVNC10	MYBPC3	600958	AD, AR
MYL3	Cardiomyopathy, hypertrophic, 8	MYL3, CMH8	MYL3	160790	AD, AR
MYMK	Carey-Fineman-Ziter syndrome	MYMK, TMEM8C	MYMK	615345	AR
SLC22A5	Carnitine deficiency, systemic primary	SLC22A5, OCTN2, CDSP, SCD	SLC22A5	603377	AR
SLC25A20	Carnitine-acylcarnitine translocase deficiency	SLC25A20, CACT, CAC	SLC25A20	613698	AR
CNSN	Carnosinemia	CNSN	.	212200	AR
MEGF8	Carpenter syndrome 2	MEGF8, EGFL4, CRPT2	MEGF8	604267	AR
RAB23	Carpenter syndrome	RAB23	RAB23	606144	AR
RMRP	Cartilage-hair hypoplasia	RMRP, RMRPR, CHH	RMRP	157660	AR
PITX3	Cataract 11, multiple types	PITX3, CTPP4, CTRCT11, ASGD1	PITX3	602669	AD, AR
PITX3	Cataract 11, syndromic, autosomal recessive	PITX3, CTPP4, CTRCT11, ASGD1	PITX3	602669	AD, AR
GCNT2	Cataract 13 with adult i phenotype	GCNT2, Ii, CTRCT13	GCNT2	600429	AR
CRYAB	Cataract 16, multiple types	CRYAB, CRYA2, CTPP2, CMD1II, CTRCT16, MFM2	CRYAB	123590	AD, AR
CRYBB1	Cataract 17, multiple types	CRYBB1, CATCN3, CTRCT17	CRYBB1	600929	AD, AR
FYCO1	Cataract 18, autosomal recessive	FYCO1, CATC2, CTRCT18	FYCO1	607182	AR
LIM2	Cataract 19, multiple types	LIM2, MP19, CTRCT19	LIM2	154045	AR
CRYBB3	Cataract 22	CRYBB3, CRYB3, CATCN2, CTRCT22	CRYBB3	123630	AD, AR
BFSP1	Cataract 33, multiple types	BFSP1, CP115, CTRCT33	BFSP1	603307	AD, AR
CTRCT35	Cataract 35, congenital nuclear	CTRCT35, CATCN1	.	609376	AR
TDRD7	Cataract 36	TDRD7, KIAA1529, TRAP, CATC4, CTRCT36	TDRD7	611258	AR
AGK	Cataract 38, autosomal recessive	AGK, MULK, MTDPS10, CATC5, CTRCT38	AGK	610345	AR
LSS	Cataract 44	LSS, OSC, CTRCT44, HYPT14, APMR4	LSS	600909	AR
LEMD2	Cataract 46, juvenile-onset	LEMD2, NET25, CTRCT42, MARUPS	LEMD2	616312	AR
DNMBP	Cataract 48	DNMBP, TUBA, KIAA1010, CTRCT48	DNMBP	611282	AR
CRYAA	Cataract 9, multiple types	CRYAA, CRYA1, CTRCT9	CRYAA	123580	AD, AR
TGDS	Catel-Manzke syndrome	TGDS, SDR2E1, CATMANS	TGDS	616146	AR
LRP4	Cenani-Lenz syndactyly syndrome	LRP4, MEGF7, CLSS, SOST2, CMS17	LRP4	604270	AR
RYR1	Central core disease	RYR1, MHS, CCO	RYR1	180901	AD, AR
BIN1	Centronuclear myopathy 2	BIN1, AMPHL, CNM2	BIN1	601248	AR
SPEG	Centronuclear myopathy 5	SPEG, APEG1, CNM5	SPEG	615950	AR
ZAK	Centronuclear myopathy 6 with fiber-type disproportion	ZAK, MLTK, MRK, SFMMP, CNM6	MAP3K20	609479	AR
RNF216	Cerebellar ataxia and hypogonadotropic hypogonadism	RNF216, TRIAD3, ZIN, CAHH	RNF216	609948	AR
CA8	Cerebellar ataxia and mental retardation with or without quadrupedal locomotion 3	CA8, CALS, CARP, CAMRQ3	CA8	114815	AR
CP	Cerebellar ataxia	CP	CP	117700	AR
WDR81	Cerebellar ataxia, mental retardation, and dysequilibrium syndrome 2	WDR81, CAMRQ2, HYC3	WDR81	614218	AR
RFC1	Cerebellar ataxia, neuropathy, and vestibular areflexia syndrome	RFC1, RECC1, CANVAS	RFC1	102579	AR
CACNA2D2	Cerebellar atrophy with seizures and variable developmental delay	CACNA2D2, KIAA0558, CASVDD	CACNA2D2	607082	AR
KCNMA1	Cerebellar atrophy, developmental delay, and seizures	KCNMA1, SLO, PNKD3, CADEDS, IEG16, LIWAS	KCNMA1	600150	AR
EMC1	Cerebellar atrophy, visual impairment, and psychomotor retardation	EMC1, KIAA0090, CAVIPMR	EMC1	616846	AR
VLDLR	Cerebellar hypoplasia and mental retardation with or without quadrupedal locomotion 1	VLDLR, CAMRQ1	VLDLR	192977	AR
OXR1	Cerebellar hypoplasia/atrophy, epilepsy, and global developmental delay	OXR1, CHEGDD	OXR1	605609	AR
MAB21L1	Cerebellar, ocular, craniofacial, and genital syndrome	MAB21L1, COFG	MAB21L1	601280	AR
BRF1	Cerebellofaciodental syndrome	BRF1, TAF3C, GTF3B, TF3B90, CFDS	BRF1	604902	AR
GAMT	Cerebral creatine deficiency syndrome 2	GAMT, CCDS2	GAMT	601240	AR
GATM	Cerebral creatine deficiency syndrome 3	GATM, AGAT, CCDS3, FRTS1	GATM	602360	AR
SNAP29	Cerebral dysgenesis, neuropathy, ichthyosis, and palmoplantar keratoderma syndrome	SNAP29, CEDNIK	SNAP29	604202	AR
ACP	Cerebral palsy, ataxic, autosomal recessive	ACP	.	605388	AR
ADD3	Cerebral palsy, spastic quadriplegic, 3	ADD3, ADDL, CPSQ3	ADD3	601568	AR
ERCC6	Cerebrooculofacioskeletal syndrome 1	ERCC6, CKN2, COFS1, CSB, ARMD5, UVSS1, POF11	ERCC6	609413	AR
ERCC5	Cerebrooculofacioskeletal syndrome 3	ERCC5, XPG, COFS3	ERCC5	133530	AR
ERCC1	Cerebrooculofacioskeletal syndrome 4	ERCC1, UV20, COFS4	ERCC1	126380	AR
STN1	Cerebroretinal microangiopathy with calcifications and cysts 2	STN1, OBFC1, AAF44	STN1	613128	AR
CTC1	Cerebroretinal microangiopathy with calcifications and cysts	CTC1, CRMCC, C17orf68, AAF132	CTC1	613129	AR
CYP27A1	Cerebrotendinous xanthomatosis	CYP27A1, CYP27, CTX	CYP27A1	606530	AR
PPT1	Ceroid lipofuscinosis, neuronal, 1	PPT1, CLN1	PPT1	600722	AR
CTSD	Ceroid lipofuscinosis, neuronal, 10	CTSD, CPSD, CLN10	CTSD	116840	AR
GRN	Ceroid lipofuscinosis, neuronal, 11	GRN, CLN11	GRN	138945	AR
CTSF	Ceroid lipofuscinosis, neuronal, 13 (Kufs type), autosomal dominant	CTSF, CLN13	CTSF	603539	AR
TPP1	Ceroid lipofuscinosis, neuronal, 2	TPP1, CLN2, SCAR7	TPP1	607998	AR
CLN3	Ceroid lipofuscinosis, neuronal, 3	CLN3, BTS	CLN3	607042	AR
CLN6	Ceroid lipofuscinosis, neuronal, 4A (Kufs type), autosomal recessive	CLN6, CLN4A	CLN6	606725	AR
CLN5	Ceroid lipofuscinosis, neuronal, 5	CLN5	CLN5	608102	AR
CLN6	Ceroid lipofuscinosis, neuronal, 6	CLN6, CLN4A	CLN6	606725	AR
MFSD8	Ceroid lipofuscinosis, neuronal, 7	MFSD8, MGC33302, CLN7, CCMD	MFSD8	611124	AR
CLN8	Ceroid lipofuscinosis, neuronal, 8	CLN8, EPMR	CLN8	607837	AR
CLN8	Ceroid lipofuscinosis, neuronal, 8, Northern epilepsy variant	CLN8, EPMR	CLN8	607837	AR
ABHD5	Chanarin-Dorfman syndrome	ABHD5, CGI58, IECN2, NCIE2	ABHD5	604780	AR
MFN2	Charcot-Marie-Tooth disease, axonal, type 2A2B	MFN2, KIAA0214, CMT2A2A, HMSN6A, CMT2A2B	MFN2	608507	AR
MPV17	Charcot-Marie-Tooth disease, axonal, type 2EE	MPV17, MTDPS6, CMT2EE	MPV17	137960	AR
CMT2H	Charcot-Marie-Tooth disease, axonal, type 2H	CMT2H	.	607731	AR
GDAP1	Charcot-Marie-Tooth disease, axonal, type 2K	GDAP1, CMT4A, CMT2K, CMTRIA	GDAP1	606598	AD, AR
LRSAM1	Charcot-Marie-Tooth disease, axonal, type 2P	LRSAM1, TAL, RIFLE, CMT2P	LRSAM1	610933	AD, AR
IGHMBP2	Charcot-Marie-Tooth disease, axonal, type 2S	IGHMBP2, SMUBP2, CATF1, SMARD1, HMN6, CMT2S	IGHMBP2	600502	AR
MME	Charcot-Marie-Tooth disease, axonal, type 2T	MME, CD10, CALLA, NEP, CMT2T, SCA43	MME	120520	AD, AR
SPG11	Charcot-Marie-Tooth disease, axonal, type 2X	SPG11, KIAA1840, FLJ21439, ALS5, CMT2X	SPG11	610844	AR
GDAP1	Charcot-Marie-Tooth disease, axonal, with vocal cord paresis	GDAP1, CMT4A, CMT2K, CMTRIA	GDAP1	606598	AR
PLEKHG5	Charcot-Marie-Tooth disease, recessive intermediate C	PLEKHG5, KIAA0720, DSMA4, CMTRIC	PLEKHG5	611101	AR
COX6A1	Charcot-Marie-Tooth disease, recessive intermediate D	COX6A1, CMTRID	COX6A1	602072	AR
GDAP1	Charcot-Marie-Tooth disease, recessive intermediate, A	GDAP1, CMT4A, CMT2K, CMTRIA	GDAP1	606598	AR
NEFL	Charcot-Marie-Tooth disease, type 1F	NEFL, CMT2E, CMT1F, CMTDIG	NEFL	162280	AD, AR
LMNA	Charcot-Marie-Tooth disease, type 2B1	LMNA, LMN1, EMD2, FPLD2, CMD1A, HGPS	LMNA	150330	AR
TRIM2	Charcot-Marie-Tooth disease, type 2R	TRIM2, KIAA0517, CMT2R	TRIM2	614141	AR
GDAP1	Charcot-Marie-Tooth disease, type 4A	GDAP1, CMT4A, CMT2K, CMTRIA	GDAP1	606598	AR
MTMR2	Charcot-Marie-Tooth disease, type 4B1	MTMR2, CMT4B1	MTMR2	603557	AR
SBF2	Charcot-Marie-Tooth disease, type 4B2	SBF2, MTMR13, CMT4B2	SBF2	607697	AR
SBF1	Charcot-Marie-Tooth disease, type 4B3	SBF1, MTMR5, CMT4B3	SBF1	603560	AR
SH3TC2	Charcot-Marie-Tooth disease, type 4C	SH3TC2, KIAA1985, MNMN	SH3TC2	608206	AR
NDRG1	Charcot-Marie-Tooth disease, type 4D	NDRG1, HMSNL, CMT4D	NDRG1	605262	AR
PRX	Charcot-Marie-Tooth disease, type 4F	PRX, CMT4F	PRX	605725	AR
FGD4	Charcot-Marie-Tooth disease, type 4H	FGD4, FRABIN, CMT4H	FGD4	611104	AR
FIG4	Charcot-Marie-Tooth disease, type 4J	FIG4, KIAA0274, SAC3, ALS11, YVS, BTOP	FIG4	609390	AR
SURF1	Charcot-Marie-Tooth disease, type 4K	SURF1, CMT4K, MC4DN1	SURF1	185620	AR
LYST	Chediak-Higashi syndrome	LYST, CHS1	LYST	606897	AR
PTPN14	Choanal atresia and lymphedema	PTPN14, PEZ, CATLPH	PTPN14	603155	AR
ABCB11	Cholestasis, benign recurrent intrahepatic, 2	ABCB11, BSEP, SPGP, PFIC2, BRIC2	ABCB11	603201	AR
ATP8B1	Cholestasis, benign recurrent intrahepatic	ATP8B1, FIC1, BRIC, PFIC1, ICP1	ATP8B1	602397	AR
ABCB4	Cholestasis, intrahepatic, of pregnancy, 3	ABCB4, PGY3, MDR3, ICP3	ABCB4	171060	AD, AR
ATP8B1	Cholestasis, progressive familial intrahepatic 1	ATP8B1, FIC1, BRIC, PFIC1, ICP1	ATP8B1	602397	AR
ABCB11	Cholestasis, progressive familial intrahepatic 2	ABCB11, BSEP, SPGP, PFIC2, BRIC2	ABCB11	603201	AR
ABCB4	Cholestasis, progressive familial intrahepatic 3	ABCB4, PGY3, MDR3, ICP3	ABCB4	171060	AR
TJP2	Cholestasis, progressive familial intrahepatic 4	TJP2, ZO2, PFIC4, FHCA1	TJP2	607709	AR
NR1H4	Cholestasis, progressive familial intrahepatic, 5	NR1H4, FXR, RIP14, PFIC5	NR1H4	603826	AR
LCS1	Cholestasis-lymphedema syndrome	LCS1, CHLS	.	214900	AR
LIPA	Cholesteryl ester storage disease	LIPA, CESD	LIPA	613497	AR
IMPAD1	Chondrodysplasia with joint dislocations, GPAPP type	IMPAD1, GPAPP, IMPA3	BPNT2	614010	AR
PTH1R	Chondrodysplasia, Blomstrand type	PTH1R, PTHR1, PTHR, PFE, EKNS	PTH1R	168468	AR
GDF5	Chondrodysplasia, Grebe type	GDF5, CDMP1, SYNS2, OS5, BDA1C, SYM1B, DUPANS	GDF5	601146	AR
VPS13A	Choreoacanthocytosis	VPS13A, CHAC	VPS13A	605978	AR
DEL11p15p14	Chromosome 11p15-p14 deletion syndrome	DEL11p15p14, C11DELp15p14	.	606528	AR
SGOL1	Chronic atrial and intestinal dysrhythmia	SGOL1, SGO, SGO1, CAID	SGO1	609168	AR
NCF1	Chronic granulomatous disease 1, autosomal recessive	NCF1, CGD1	NCF1	608512	AR
NCF2	Chronic granulomatous disease 2, autosomal recessive	NCF2	NCF2	608515	AR
NCF4	Chronic granulomatous disease 3, autosomal recessive	NCF4, P40PHOX, CGD3	NCF4	601488	AR
CYBA	Chronic granulomatous disease 4, autosomal recessive	CYBA, CGD4	CYBA	608508	AR
CYBC1	Chronic granulomatous disease 5, autosomal recessive	CYBC1, EROS, C17orf62, CGD5	CYBC1	618334	AR
GPSM2	Chudley-McCullough syndrome	GPSM2, LGN, PINS, DFNB82, CMCS	GPSM2	609245	AR
SAR1B	Chylomicron retention disease	SAR1B, CMRD, SARA2, ANDD	SAR1B	607690	AR
DNAI1	Ciliary dyskinesia, primary, 1, with or without situs inversus	DNAI1, CILD1, ICS, PCD	DNAI1	604366	AR
DNAAF2	Ciliary dyskinesia, primary, 10	DNAAF2, KTU, C14orf104, CILD10	DNAAF2	612517	AR
DNAAF1	Ciliary dyskinesia, primary, 13	DNAAF1, LRRC50, ODA7, CILD13	DNAAF1	613190	AR
CCDC39	Ciliary dyskinesia, primary, 14	CCDC39	CCDC39	613798	AR
CCDC40	Ciliary dyskinesia, primary, 15	CCDC40, KIAA1640	CCDC40	613799	AR
DNAL1	Ciliary dyskinesia, primary, 16	DNAL1, C14orf168, CILD16	DNAL1	610062	AR
CCDC103	Ciliary dyskinesia, primary, 17	CCDC103, SMH, PR46B, CILD17	CCDC103	614677	AR
DNAAF5	Ciliary dyskinesia, primary, 18	DNAAF5, HEATR2, CILD18	DNAAF5	614864	AR
LRRC6	Ciliary dyskinesia, primary, 19	LRRC6, LRTP, CILD19	DNAAF11	614930	AR
DNAAF3	Ciliary dyskinesia, primary, 2	DNAAF3, PF22, DAB1, CILD2	DNAAF3	614566	AR
CCDC114	Ciliary dyskinesia, primary, 20	CCDC114, CILD20	ODAD1	615038	AR
DRC1	Ciliary dyskinesia, primary, 21	DRC1, CCDC164, C2orf39, CILD21	DRC1	615288	AR
ZMYND10	Ciliary dyskinesia, primary, 22	ZMYND10, BLU	ZMYND10	607070	AR
ARMC4	Ciliary dyskinesia, primary, 23	ARMC4, CILD23	ODAD2	615408	AR
RSPH1	Ciliary dyskinesia, primary, 24	RSPH1, TSGA2, TSA2, CILD24	RSPH1	609314	AR
DNAAF4	Ciliary dyskinesia, primary, 25	DNAAF4, DYX1C1, DYXC1, DYX1, CILD25	DNAAF4	608706	AR
CFAP298	Ciliary dyskinesia, primary, 26	CFAP298, C21orf59, CILD26	CFAP298	615494	AR
CCDC65	Ciliary dyskinesia, primary, 27	CCDC65, CILD27	CCDC65	611088	AR
SPAG1	Ciliary dyskinesia, primary, 28	SPAG1, CILD28	SPAG1	603395	AR
CCNO	Ciliary dyskinesia, primary, 29	CCNO, UNG2, CILD29	CCNO	607752	AR
DNAH5	Ciliary dyskinesia, primary, 3, with or without situs inversus	DNAH5, HL1, PCD, CILD3	DNAH5	603335	AR
CCDC151	Ciliary dyskinesia, primary, 30	CCDC151, CILD30	ODAD3	615956	AR
RSPH3	Ciliary dyskinesia, primary, 32	RSPH3, RSHL2, RSP3, CILD32	RSPH3	615876	AR
GAS8	Ciliary dyskinesia, primary, 33	GAS8, GAS11, CILD33	GAS8	605178	AR
DNAJB13	Ciliary dyskinesia, primary, 34	DNAJB13, TSARG6, CILD34	DNAJB13	610263	AR
TTC25	Ciliary dyskinesia, primary, 35	TTC25, CILD35	ODAD4	617095	AR
CFAP300	Ciliary dyskinesia, primary, 38	CFAP300, C11orf70, CILD38	CFAP300	618058	AR
LRRC56	Ciliary dyskinesia, primary, 39	LRRC56, CILD39	LRRC56	618227	AR
DNAH9	Ciliary dyskinesia, primary, 40	DNAH9, DNAH17L, DNEL1, CILD40	DNAH9	603330	AR
MCIDAS	Ciliary dyskinesia, primary, 42	MCIDAS, IDAS, CILD42	MCIDAS	614086	AR
NEK10	Ciliary dyskinesia, primary, 44	NEK10, CILD44	NEK10	618726	AR
TTC12	Ciliary dyskinesia, primary, 45	TTC12, TPARM, CILD45	TTC12	610732	AR
TP73	Ciliary dyskinesia, primary, 47, and lissencephaly	TP73, CILD47	TP73	601990	AR
HYDIN	Ciliary dyskinesia, primary, 5	HYDIN, HYDIN1, CILD5	HYDIN	610812	AR
NME8	Ciliary dyskinesia, primary, 6	NME8, TXNDC3, SPTRX2, CILD6	NME8	607421	AR
DNAH11	Ciliary dyskinesia, primary, 7, with or without situs inversus	DNAH11, DNAHC11, CILD7, DNAHBL	DNAH11	603339	AR
CILD8	Ciliary dyskinesia, primary	CILD8	.	612274	AR
DNAI2	Ciliary dyskinesia, primary, 9, with or without situs inversus	DNAI2, CILD9	DNAI2	605483	AR
KRT18	Cirrhosis, cryptogenic	KRT18	KRT18	148070	AR
KRT8	Cirrhosis, cryptogenic	KRT8	KRT8	148060	AR
ASS1	Citrullinemia	ASS1, ASS	ASS1	603470	AR
SLC25A13	Citrullinemia, adult-onset type II	SLC25A13, CTLN2, NICCD	SLC25A13	603859	AR
SLC25A13	Citrullinemia, type II, neonatal-onset	SLC25A13, CTLN2, NICCD	SLC25A13	603859	AR
NECTIN1	Cleft lip/palate-ectodermal dysplasia syndrome	NECTIN1, PVRL1, HVEC, PVRR1, PRR1, ED4, OFC7, CLPED1	NECTIN1	600644	AR
LRRC32	Cleft palate, proliferative retinopathy, and developmental delay	LRRC32, GARP, D11S833E, CPPRDD	LRRC32	137207	AR
CYP2C	Clopidogrel, impaired responsiveness to	CYP2C, CYP2C19	CYP2C19	124020	AR
ERCC8	Cockayne syndrome, type A	ERCC8, CKN1, CSA, UVSS2	ERCC8	609412	AR
ERCC6	Cockayne syndrome, type B	ERCC6, CKN2, COFS1, CSB, ARMD5, UVSS1, POF11	ERCC6	609413	AR
COQ2	Coenzyme Q10 deficiency, primary, 1	COQ2, COQ10D1, MSA1	COQ2	609825	AR
PDSS1	Coenzyme Q10 deficiency, primary, 2	PDSS1, TPT, COQ1, COQ10D2	PDSS1	607429	AR
PDSS2	Coenzyme Q10 deficiency, primary, 3	PDSS2, DLP1, C6orf210, COQ10D3	PDSS2	610564	AR
ADCK3	Coenzyme Q10 deficiency, primary, 4	ADCK3, COQ8, CABC1, SCAR9, ARCA2, COQ10D4	COQ8A	606980	AR
COQ9	Coenzyme Q10 deficiency, primary, 5	COQ9, C16orf49, COQ10D5	COQ9	612837	AR
COQ6	Coenzyme Q10 deficiency, primary, 6	COQ6, CGI10, COQ10D6	COQ6	614647	AR
COQ4	Coenzyme Q10 deficiency, primary, 7	COQ4, COQ10D7	COQ4	612898	AR
VPS13B	Cohen syndrome	VPS13B, KIAA0532, COH1	VPS13B	607817	AR
CRLF1	Cold-induced sweating syndrome 1	CRLF1, CISS1	CRLF1	604237	AR
CLCF1	Cold-induced sweating syndrome 2	CLCF1, BSF3, CLC, CISS2	CLCF1	607672	AR
SEC24D	Cole-Carpenter syndrome 2	SEC24D, KIAA0755, CLCRP2	SEC24D	607186	AR
SLC25A1	Combined D-2- and L-2-hydroxyglutaric aciduria	SLC25A1, SLC20A3, CTP, D2L2AD, CMS23	SLC25A1	190315	AR
PSAP	Combined SAP deficiency	PSAP, SAP1	PSAP	176801	AR
RAG1	Combined cellular and humoral immune defects with granulomas	RAG1	RAG1	179615	AR
RAG2	Combined cellular and humoral immune defects with granulomas	RAG2	RAG2	179616	AR
LMAN1	Combined factor V and VIII deficiency	LMAN1, ERGIC53, F5F8D, MCFD1	LMAN1	601567	AR
MTHFD1	Combined immunodeficiency and megaloblastic anemia with or without hyperhomocysteinemia	MTHFD1, MTHFC, CIMAH	MTHFD1	172460	AR
GFM1	Combined oxidative phosphorylation deficiency 1	GFM1, EFG1, GFM, COXPD1	GFM1	606639	AR
MTO1	Combined oxidative phosphorylation deficiency 10	MTO1, COXPD10	MTO1	614667	AR
RMND1	Combined oxidative phosphorylation deficiency 11	RMND1, COXPD11	RMND1	614917	AR
EARS2	Combined oxidative phosphorylation deficiency 12	EARS2, KIAA1970, COXPD12	EARS2	612799	AR
PNPT1	Combined oxidative phosphorylation deficiency 13	PNPT1, OLD35, COXPD13, DFNB70	PNPT1	610316	AR
FARS2	Combined oxidative phosphorylation deficiency 14	FARS2, FARS1, COXPD14, SPG77	FARS2	611592	AR
MTFMT	Combined oxidative phosphorylation deficiency 15	MTFMT, COXPD15, MC1DN27	MTFMT	611766	AR
ELAC2	Combined oxidative phosphorylation deficiency 17	ELAC2, HPC2, COXPD17	ELAC2	605367	AR
SFXN4	Combined oxidative phosphorylation deficiency 18	SFXN4, COXPD18	SFXN4	615564	AR
MRPS16	Combined oxidative phosphorylation deficiency 2	MRPS16, COXPD2	MRPS16	609204	AR
VARS2	Combined oxidative phosphorylation deficiency 20	VARS2, KIAA1885, COXPD20	VARS2	612802	AR
GTPBP3	Combined oxidative phosphorylation deficiency 23	GTPBP3, MSS1, COXPD23	GTPBP3	608536	AR
NARS2	Combined oxidative phosphorylation deficiency 24	NARS2, COXPD24, DFNB94	NARS2	612803	AR
TRMT5	Combined oxidative phosphorylation deficiency 26	TRMT5, TRM5, KIAA1393, COXPD26	TRMT5	611023	AR
CARS2	Combined oxidative phosphorylation deficiency 27	CARS2, COXPD27	CARS2	612800	AR
SLC25A26	Combined oxidative phosphorylation deficiency 28	SLC25A26, SAMC, COXPD28	SLC25A26	611037	AR
TSFM	Combined oxidative phosphorylation deficiency 3	TSFM, COXPD3	TSFM	604723	AR
TRMT10C	Combined oxidative phosphorylation deficiency 30	TRMT10C, RG9MTD1, MRPP1, COXPD30	TRMT10C	615423	AR
MIPEP	Combined oxidative phosphorylation deficiency 31	MIPEP, COXPD31	MIPEP	602241	AR
MRPS34	Combined oxidative phosphorylation deficiency 32	MRPS34, MRPS12, COXPD32	MRPS34	611994	AR
C1QBP	Combined oxidative phosphorylation deficiency 33	C1QBP, HABP1, COXPD33	C1QBP	601269	AR
TRIT1	Combined oxidative phosphorylation deficiency 35	TRIT1, IPT, COXPD35	TRIT1	617840	AR
MRPS2	Combined oxidative phosphorylation deficiency 36	MRPS2, COXPD36	MRPS2	611971	AR
MICOS13	Combined oxidative phosphorylation deficiency 37	MICOS13, C19orf70, MIC13, QIL1	MICOS13	616658	AR
GFM2	Combined oxidative phosphorylation deficiency 39	GFM2, EFG2, RRF	GFM2	606544	AR
TUFM	Combined oxidative phosphorylation deficiency 4	TUFM, EFTU, COXPD4	TUFM	602389	AR
QRSL1	Combined oxidative phosphorylation deficiency 40	QRSL1, GATA, COXPD40	QRSL1	617209	AR
GATC	Combined oxidative phosphorylation deficiency 42	GATC, COXPD42	GATC	617210	AR
FASTKD2	Combined oxidative phosphorylation deficiency 44	FASTKD2, KIAA0971, COXPD44	FASTKD2	612322	AR
MRPS22	Combined oxidative phosphorylation deficiency 5	MRPS22, C3orf5, COXPD5, ODG7	MRPS22	605810	AR
NFS1	Combined oxidative phosphorylation deficiency 52	NFS1, NIFS, COXPD52	NFS1	603485	AR
C2orf69	Combined oxidative phosphorylation deficiency 53	C2orf69, COXPD53	C2orf69	619219	AR
MTRFR	Combined oxidative phosphorylation deficiency 7	MTRFR, C12orf65, COXPD7, SPG55	MTRFR	613541	AR
AARS2	Combined oxidative phosphorylation deficiency 8	AARS2, KIAA1270, MTALARS, COXPD8, LKENP	AARS2	612035	AR
MRPL3	Combined oxidative phosphorylation deficiency 9	MRPL3, MRL3, COXPD9	MRPL3	607118	AR
CFD	Complement factor D deficiency	CFD, ADN	CFD	134350	AR
CFH	Complement factor H deficiency	CFH, HF1, HUS, ARMD4, AHUS1	CFH	134370	AD, AR
CFI	Complement factor I deficiency	CFI, FI, AHUS3, ARMD13	CFI	217030	AR
CD55	Complement hyperactivation, angiopathic thrombosis, and protein-losing enteropathy	CD55, DAF, CROM, CHAPLE	CD55	125240	AR
PDE6C	Cone dystrophy 4	PDE6C, PDEA2, COD4	PDE6C	600827	AR
SEMA4A	Cone-rod dystrophy 10	SEMA4A, SEMB, RP35, CORD10	SEMA4A	607292	AR
PROM1	Cone-rod dystrophy 12	PROM1, PROML1, AC133, RP41, CORD12, CD133, MCDR2, STGD4	PROM1	604365	AD, AR
CDHR1	Cone-rod dystrophy 15	CDHR1, PCDH21, PRCAD, CORD15, RP65	CDHR1	609502	AR
CFAP418	Cone-rod dystrophy 16	CFAP418, C8orf37, CORD16, RP64, BBS21	CFAP418	614477	AR
RAB28	Cone-rod dystrophy 18	RAB28, CORD18	RAB28	612994	AR
TTLL5	Cone-rod dystrophy 19	TTLL5, STAMP, KIAA0998, CORD19	TTLL5	612268	AR
POC1B	Cone-rod dystrophy 20	POC1B, PIX1, CORD20	POC1B	614784	AR
DRAM2	Cone-rod dystrophy 21	DRAM2, TMEM77, CORD21	DRAM2	613360	AR
GUCY2D	Cone-rod dystrophy 6	GUCY2D, GUC2D, LCA1, CORD6, RCD2, CACD1, CSNB1I	GUCY2D	600179	AD, AR
CORD8	Cone-rod dystrophy	CORD8	.	605549	AR
ADAM9	Cone-rod dystrophy 9	ADAM9, MDC9, MCMP, CORD9	ADAM9	602713	AR
CEP250	Cone-rod dystrophy and hearing loss 2	CEP250, CEP2, CNAP1, CRDHL2	CEP250	609689	AR
CEP78	Cone-rod dystrophy and hearing loss	CEP78, CRDHL	CEP78	617110	AR
AIPL1	Cone-rod dystrophy	AIPL1, LCA4	AIPL1	604392	AD, AR
RIMS2	Cone-rod synaptic disorder syndrome, congenital nonprogressive	RIMS2, KIAA0751, RIM2, OBOE, CRSDS	RIMS2	606630	AR
CABP4	Cone-rod synaptic disorder, congenital nonprogressive	CABP4, CRSD, CSNB2B	CABP4	608965	AR
GLE1	Congenital arthrogryposis with anterior horn cell disease	GLE1, GLE1L, LCCS, LCCS1, CAAHD	GLE1	603371	AR
CFTR	Congenital bilateral absence of vas deferens	CFTR, ABCC7, CF, MRP7	CFTR	602421	AR
CTDP1	Congenital cataracts, facial dysmorphism, and neuropathy	CTDP1, FCP1, CCFDN	CTDP1	604927	AR
SLC33A1	Congenital cataracts, hearing loss, and neurodegeneration	SLC33A1, ACATN, AT1, SPG42, CCHLND	SLC33A1	603690	AR
NGLY1	Congenital disorder of deglycosylation	NGLY1, PNG1, CDDG, CDG1V	NGLY1	610661	AR
FUT8	Congenital disorder of glycosylation with defective fucosylation 1	FUT8, CDGF1	FUT8	602589	AR
FCSK	Congenital disorder of glycosylation with defective fucosylation 2	FCSK, FUK, CDGF2	FCSK	608675	AR
MGAT2	Congenital disorder of glycosylation, type IIa	MGAT2, CDGS2, CDG2A	MGAT2	602616	AR
MOGS	Congenital disorder of glycosylation, type IIb	MOGS, GCS1, CDG2B	MOGS	601336	AR
SLC35C1	Congenital disorder of glycosylation, type IIc	SLC35C1, FUCT1, CDG2C	SLC35C1	605881	AR
B4GALT1	Congenital disorder of glycosylation, type IId	B4GALT1, GGTB2, GT1, GTB, CDG2D	B4GALT1	137060	AR
COG7	Congenital disorder of glycosylation, type IIe	COG7, CDG2E	COG7	606978	AR
SLC35A1	Congenital disorder of glycosylation, type IIf	SLC35A1, CST, CDG2F	SLC35A1	605634	AR
COG1	Congenital disorder of glycosylation, type IIg	COG1, LDLB, KIAA1381, CDG2G	COG1	606973	AR
COG5	Congenital disorder of glycosylation, type IIi	COG5, GOLTC1, GTC90, CDG2I	COG5	606821	AR
COG4	Congenital disorder of glycosylation, type IIj	COG4, COD1, CDG2J, SWILS	COG4	606976	AR
TMEM165	Congenital disorder of glycosylation, type IIk	TMEM165, FT27, CDG2K	TMEM165	614726	AR
COG6	Congenital disorder of glycosylation, type IIl	COG6, COD2, KIAA1134, CDG2L, SHNS	COG6	606977	AR
SLC39A8	Congenital disorder of glycosylation, type IIn	SLC39A8, BIGM103, CDG2N	SLC39A8	608732	AR
CCDC115	Congenital disorder of glycosylation, type IIo	CCDC115, CCP1, CDG2O	CCDC115	613734	AR
TMEM199	Congenital disorder of glycosylation, type IIp	TMEM199, VMA12, VPH2, C17orf32, CDG2P	TMEM199	616815	AR
GALNT2	Congenital disorder of glycosylation, type IIt	GALNT2, CDG2T	GALNT2	602274	AR
PMM2	Congenital disorder of glycosylation, type Ia	PMM2, CDG1A	PMM2	601785	AR
MPI	Congenital disorder of glycosylation, type Ib	MPI, PMI1, CDG1B	MPI	154550	AR
ALG6	Congenital disorder of glycosylation, type Ic	ALG6, CDG1C	ALG6	604566	AR
ALG3	Congenital disorder of glycosylation, type Id	ALG3, NOT56L, CDGS4, CDG1D	ALG3	608750	AR
DPM1	Congenital disorder of glycosylation, type Ie	DPM1, MPDS, CDGIE	DPM1	603503	AR
MPDU1	Congenital disorder of glycosylation, type If	MPDU1, SL15, CDGIF	MPDU1	604041	AR
ALG12	Congenital disorder of glycosylation, type Ig	ALG12, CDG1G	ALG12	607144	AR
ALG8	Congenital disorder of glycosylation, type Ih	ALG8, CDG1H, PCLD3	ALG8	608103	AR
DPAGT1	Congenital disorder of glycosylation, type Ij	DPAGT1, DPAGT2, DGPT, CDG1J, CMSTA2, CMS13	DPAGT1	191350	AR
ALG1	Congenital disorder of glycosylation, type Ik	ALG1, HMAT1, HMT1, CDG1K	ALG1	605907	AR
ALG9	Congenital disorder of glycosylation, type Il	ALG9, DIBD1, CDG1L, GIKANIS	ALG9	606941	AR
DOLK	Congenital disorder of glycosylation, type Im	DOLK, TMEM15, DK1, SEC59, KIAA1094, CDG1M	DOLK	610746	AR
RFT1	Congenital disorder of glycosylation, type In	RFT1, CDG1N	RFT1	611908	AR
ALG11	Congenital disorder of glycosylation, type Ip	ALG11, KIAA1266, CDG1P	ALG11	613666	AR
SRD5A3	Congenital disorder of glycosylation, type Iq	SRD5A3, SRD5A2L, CDG1Q, KRIZI	SRD5A3	611715	AR
PGM1	Congenital disorder of glycosylation, type It	PGM1, GSD14, CDG1T	PGM1	171900	AR
DPM2	Congenital disorder of glycosylation, type Iu	DPM2, CDG1U	DPM2	603564	AR
STT3A	Congenital disorder of glycosylation, type Iw	STT3A, ITM1, TMC	STT3A	601134	AR
WDPCP	Congenital heart defects, hamartomas of tongue, and polysyndactyly	WDPCP, C2orf86, BBS15, CHDTHP	WDPCP	613580	AR
GATA5	Congenital heart defects, multiple types, 5	GATA5, CHTD5	GATA5	611496	AD, AR
CLMP	Congenital short bowel syndrome	CLMP, ASAM, ACAM, CSBS	CLMP	611693	AR
MYH3	Contractures, pterygia, and spondylocarpotarsal fusion syndrome 1B	MYH3, DA2A, DA2B3, DA8, CPSFS1A, CPSFS1B	MYH3	160720	AR
CPOX	Coproporphyria	CPOX, HARPO	CPOX	612732	AD, AR
KERA	Cornea plana 2, autosomal recessive	KERA, CNA2	KERA	603288	AR
TACSTD2	Corneal dystrophy, gelatinous drop-like	TACSTD2, TROP2, M1S1	TACSTD2	137290	AR
SLC4A11	Corneal endothelial dystrophy and perceptive deafness	SLC4A11, BTR1, NABC1, CHED, CDPD, FECD4	SLC4A11	610206	AR
SLC4A11	Corneal endothelial dystrophy, autosomal recessive	SLC4A11, BTR1, NABC1, CHED, CDPD, FECD4	SLC4A11	610206	AR
APC2	Cortical dysplasia, complex, with other brain malformations 10	APC2, APCL, SOTOS3	APC2	612034	AR
CTNNA2	Cortical dysplasia, complex, with other brain malformations 9	CTNNA2, CAPR, CTNR, CDCBM9	CTNNA2	114025	AR
CNTNAP2	Cortical dysplasia-focal epilepsy syndrome	CNTNAP2, CASPR2, NRXN4, CDFE, AUTS15, PTHSL1	CNTNAP2	604569	AR
LAMC3	Cortical malformations, occipital	LAMC3, OCCM	LAMC3	604349	AR
CBG	Corticosteroid-binding globulin deficiency	CBG, SERPINA6	SERPINA6	122500	AD, AR
H6PD	Cortisone reductase deficiency 1	H6PD, GDH, G6PDH, CORTRD1	H6PD	138090	AR
TBX15	Cousin syndrome	TBX15	TBX15	604127	AR
IFT122	Cranioectodermal dysplasia 1	IFT122, WDR10, CED1	IFT122	606045	AR
WDR35	Cranioectodermal dysplasia 2	WDR35, NAOFEN, KIAA1336, CED2, SRTD7	WDR35	613602	AR
TMCO1	Craniofacial dysmorphism, skeletal anomalies, and mental retardation syndrome	TMCO1, CFSMR	TMCO1	614123	AR
SEC23A	Craniolenticulosutural dysplasia	SEC23A, CLSD	SEC23A	610511	AR
GJA1	Craniometaphyseal dysplasia, autosomal recessive	GJA1, CX43, ODDD, SDTY3, ODOD, HSS, AVSD3, HLHS1, CMDR, EKVP3	GJA1	121014	AR
HPGD	Cranioosteoarthropathy	HPGD, PGDH1, PHOAR1	HPGD	601688	AR
IL11RA	Craniosynostosis and dental anomalies	IL11RA, CRSDA	IL11RA	600939	AR
UGT1A1	Crigler-Najjar syndrome, type I	UGT1A1, UGT1, GNT1, BILIQTL1	UGT1A1	191740	AR
UGT1A1	Crigler-Najjar syndrome, type II	UGT1A1, UGT1, GNT1, BILIQTL1	UGT1A1	191740	AR
FREM2	Cryptophthalmos, unilateral or bilateral, isolated	FREM2, FRASRS2, CRYPTOP	FREM2	608945	AR
FBLN5	Cutis laxa, autosomal recessive, type IA	FBLN5, ARMD3, ADCL2, ARCL1A, HNARMD	FBLN5	604580	AR
EFEMP2	Cutis laxa, autosomal recessive, type IB	EFEMP2, FBLN4, UPH1, ARCL1B	EFEMP2	604633	AR
LTBP4	Cutis laxa, autosomal recessive, type IC	LTBP4, LTBP4S, LTBP4L, ARCL1C	LTBP4	604710	AR
ATP6V0A2	Cutis laxa, autosomal recessive, type IIA	ATP6V0A2, WSS, ARCL2A	ATP6V0A2	611716	AR
PYCR1	Cutis laxa, autosomal recessive, type IIB	PYCR1, PRO3, ARCL2B, ARCL3B	PYCR1	179035	AR
ATP6V1E1	Cutis laxa, autosomal recessive, type IIC	ATP6V1E1, ATP6E, ARCL2C	ATP6V1E1	108746	AR
ATP6V1A	Cutis laxa, autosomal recessive, type IID	ATP6V1A, HO68, ARCL2D, DEE93	ATP6V1A	607027	AR
LTBP1	Cutis laxa, autosomal recessive, type IIE	LTBP1, ARCL2E	LTBP1	150390	AR
ALDH18A1	Cutis laxa, autosomal recessive, type IIIA	ALDH18A1, PYCS, GSAS, ARCL3A, SPG9A, SPG9B, ADCL3	ALDH18A1	138250	AR
CTH	Cystathioninuria	CTH	CTH	607657	AR
CFTR	Cystic fibrosis	CFTR, ABCC7, CF, MRP7	CFTR	602421	AR
CTNS	Cystinosis, atypical nephropathic	CTNS	CTNS	606272	AR
CTNS	Cystinosis, late-onset juvenile or adolescent nephropathic	CTNS	CTNS	606272	AR
CTNS	Cystinosis, nephropathic	CTNS	CTNS	606272	AR
CTNS	Cystinosis, ocular nonnephropathic	CTNS	CTNS	606272	AR
SLC3A1	Cystinuria	SLC3A1, ATR1, D2H, NBAT	SLC3A1	104614	AD, AR
SLC7A9	Cystinuria	SLC7A9, CSNU3	SLC7A9	604144	AD, AR
D2HGDH	D-2-hydroxyglutaric aciduria	D2HGDH, D2HGD	D2HGDH	609186	AR
HSD17B4	D-bifunctional protein deficiency	HSD17B4, PRLTS1	HSD17B4	601860	AR
GLYCTK	D-glyceric aciduria	GLYCTK, GLYCTK1	GLYCTK	610516	AR
LDHD	D-lactic aciduria with susceptibility to gout	LDHD, DLACD	LDHD	607490	AR
MADD	DEEAH syndrome	MADD, DENN, NEDDISH, DEEAH	MADD	603584	AR
TBC1D24	DOORS syndrome	TBC1D24, KIAA1171, FIME, DEE16, DOORS, DFNB86, DFNA65, EPRPDC	TBC1D24	613577	AR
ERCC6	De Sanctis-Cacchione syndrome	ERCC6, CKN2, COFS1, CSB, ARMD5, UVSS1, POF11	ERCC6	609413	AR
SLC26A2	De la Chapelle dysplasia	SLC26A2, DTD, DTDST, D5S1708, EDM4	SLC26A2	606718	AR
DEL15q15.3	Deafness and male infertility	DEL15q15.3, C15DELq15.3	.	611102	AR
SLITRK6	Deafness and myopia	SLITRK6, DFNMYP	SLITRK6	609681	AR
EPS8L2	Deafness autosomal recessive 106	EPS8L2, EPS8R2, DFNB106	EPS8L2	614988	AR
PPIP5K2	Deafness, autosomal recessive 100	PPIP5K2, HISPPD1, VIP2, KIAA0433, DFNB100	PPIP5K2	611648	AR
WBP2	Deafness, autosomal recessive 107	WBP2, DFNB107	WBP2	606962	AR
MPZL2	Deafness, autosomal recessive 111	MPZL2, EVA1, EVA, DFNB111	MPZL2	604873	AR
CEACAM16	Deafness, autosomal recessive 113	CEACAM16, CEAL2, DFNA4B, DFNB113	CEACAM16	614591	AR
GRAP	Deafness, autosomal recessive 114	GRAP, DFNB114	GRAP	604330	AR
CDH23	Deafness, autosomal recessive 12	CDH23, USH1D, DFNB12, PITA5	CDH23	605516	AR
DFNB13	Deafness, autosomal recessive	DFNB13	.	603098	AR
DFNB14	Deafness, autosomal recessive	DFNB14	.	603678	AR
GIPC3	Deafness, autosomal recessive 15	GIPC3, DFNB15, DFNB72, DFNB95	GIPC3	608792	AR
STRC	Deafness, autosomal recessive 16	STRC, DFNB16	STRC	606440	AR
DFNB17	Deafness, autosomal recessive	DFNB17	.	603010	AR
USH1C	Deafness, autosomal recessive 18A	USH1C, DFNB18A	USH1C	605242	AR
OTOG	Deafness, autosomal recessive 18B	OTOG, OTGN, DFNB18B	OTOG	604487	AR
GJB2	Deafness, autosomal recessive 1A	GJB2, CX26, DFNB1A, PPK, DFNA3A, KID, HID, BAPS	GJB2	121011	AR, DD
GJB6	Deafness, autosomal recessive 1B	GJB6, CX30, DFNA3B, DFNB1B, ECTD2, HED2	GJB6	604418	AR
MYO7A	Deafness, autosomal recessive 2	MYO7A, USH1B, DFNB2, DFNA11	MYO7A	276903	AR
DFNB20	Deafness, autosomal recessive	DFNB20	.	604060	AR
TECTA	Deafness, autosomal recessive 21	TECTA, DFNA8, DFNA12, DFNB21	TECTA	602574	AR
OTOA	Deafness, autosomal recessive 22	OTOA, DFNB22	OTOA	607038	AR
PCDH15	Deafness, autosomal recessive 23	PCDH15, DFNB23, USH1F	PCDH15	605514	AR
RDX	Deafness, autosomal recessive 24	RDX, DFNB24	RDX	179410	AR
GRXCR1	Deafness, autosomal recessive 25	GRXCR1	GRXCR1	613283	AR
DFNB27	Deafness, autosomal recessive	DFNB27	.	605818	AR
TRIOBP	Deafness, autosomal recessive 28	TRIOBP, KIAA1662	TRIOBP	609761	AR
CLDN14	Deafness, autosomal recessive 29	CLDN14, DFNB29	CLDN14	605608	AR
MYO15A	Deafness, autosomal recessive 3	MYO15A, DFNB3	MYO15A	602666	AR
MYO3A	Deafness, autosomal recessive 30	MYO3A, DFNB30	MYO3A	606808	AR
WHRN	Deafness, autosomal recessive 31	WHRN, CIP98, KIAA1526, DFNB31, USH2D	WHRN	607928	AR
CDC14A	Deafness, autosomal recessive 32, with or without immotile sperm	CDC14A, DFNB32	CDC14A	603504	AR
DFNB33	Deafness, autosomal recessive	DFNB33	.	607239	AR
ESRRB	Deafness, autosomal recessive 35	ESRRB, ESRL2, DFNB35	ESRRB	602167	AR
ESPN	Deafness, autosomal recessive 36	ESPN, USH1M	ESPN	606351	AR
MYO6	Deafness, autosomal recessive 37	MYO6, DFNA22, DFNB37	MYO6	600970	AR
DFNB38	Deafness, autosomal recessive	DFNB38	.	608219	AR
HGF	Deafness, autosomal recessive 39	HGF, DFNB39	HGF	142409	AR
SLC26A4	Deafness, autosomal recessive 4, with enlarged vestibular aqueduct	SLC26A4, PDS, DFNB4, EVA, TDH2B	SLC26A4	605646	AR
DFNB40	Deafness, autosomal recessive	DFNB40	.	608264	AR
ILDR1	Deafness, autosomal recessive 42	ILDR1, DFNB42	ILDR1	609739	AR
DFNB45	Deafness, autosomal recessive	DFNB45	.	612433	AR
DFNB46	Deafness, autosomal recessive	DFNB46	.	609647	AR
CIB2	Deafness, autosomal recessive 48	CIB2, KIP2	CIB2	605564	AR
MARVELD2	Deafness, autosomal recessive 49	MARVELD2, MARVD2, TRIC, DFNB49	MARVELD2	610572	AR
DFNB5	Deafness, autosomal recessive	DFNB5	.	600792	AR
DFNB51	Deafness, autosomal recessive	DFNB51	.	609941	AR
COL11A2	Deafness, autosomal recessive 53	COL11A2, DFNA13, DFNB53, FBCG2, OSMEDA, OSMEDB	COL11A2	120290	AR
DFNB55	Deafness, autosomal recessive	DFNB55	.	609952	AR
PDZD7	Deafness, autosomal recessive 57	PDZD7, DFNB57	PDZD7	612971	AR
PJVK	Deafness, autosomal recessive 59	PJVK, DFNB59	PJVK	610219	AR
TMIE	Deafness, autosomal recessive 6	TMIE, DFNB6	TMIE	607237	AR
DFNB62	Deafness, autosomal recessive	DFNB62	.	610143	AR
LRTOMT	Deafness, autosomal recessive 63	LRTOMT, LRTOMT1, LRTOMT2, DFNB63	LRTOMT	612414	AR
DFNB65	Deafness, autosomal recessive	DFNB65	.	610248	AR
LHFPL5	Deafness, autosomal recessive 67	LHFPL5, TMHS, DFNB67	LHFPL5	609427	AR
S1PR2	Deafness, autosomal recessive 68	S1PR2, EDG5, DFNB68	S1PR2	605111	AR
TMC1	Deafness, autosomal recessive 7	TMC1, DFNB7, DFNB11, DFNA36	TMC1	606706	AR
PNPT1	Deafness, autosomal recessive 70	PNPT1, OLD35, COXPD13, DFNB70	PNPT1	610316	AR
DFNB71	Deafness, autosomal recessive	DFNB71	.	612789	AR
MSRB3	Deafness, autosomal recessive 74	MSRB3, DFNB74	MSRB3	613719	AR
SYNE4	Deafness, autosomal recessive 76	SYNE4, NESP4, C19orf46, DFNB76	SYNE4	615535	AR
LOXHD1	Deafness, autosomal recessive 77	LOXHD1, DFNB77	LOXHD1	613072	AR
TPRN	Deafness, autosomal recessive 79	TPRN, C9orf75, DFNB79	TPRN	613354	AR
TMPRSS3	Deafness, autosomal recessive 8/10	TMPRSS3, ECHOS1, DFNB8, DFNB10	TMPRSS3	605511	AR
DFNB83	Deafness, autosomal recessive	DFNB83	.	613685	AR
PTPRQ	Deafness, autosomal recessive 84A	PTPRQ, PTPGMC1, DFNB84A, DFNA73	PTPRQ	603317	AR
OTOGL	Deafness, autosomal recessive 84B	OTOGL, C12orf64, DFNB84B	OTOGL	614925	AR
DFNB85	Deafness, autosomal recessive	DFNB85	.	613392	AR
TBC1D24	Deafness, autosomal recessive 86	TBC1D24, KIAA1171, FIME, DEE16, DOORS, DFNB86, DFNA65, EPRPDC	TBC1D24	613577	AR
KARS1	Deafness, autosomal recessive 89	KARS1, KARS, CMTRIB, DFNB89, LEPID, DEAPLE	KARS1	601421	AR
OTOF	Deafness, autosomal recessive 9	OTOF, DFNB9, NSRD9, AUNB1	OTOF	603681	AR
CABP2	Deafness, autosomal recessive 93	CABP2, DFNB93	CABP2	607314	AR
DFNB96	Deafness, autosomal recessive	DFNB96	.	614414	AR
TMEM132E	Deafness, autosomal recessive 99	TMEM132E, DFNB99	TMEM132E	616178	AR
FGF3	Deafness, congenital with inner ear agenesis, microtia, and microdontia	FGF3, INT2	FGF3	164950	AR
KARS1	Deafness, congenital, and adult-onset progressive leukoencephalopathy	KARS1, KARS, CMTRIB, DFNB89, LEPID, DEAPLE	KARS1	601421	AR
GJB6	Deafness, digenic GJB2/GJB6	GJB6, CX30, DFNA3B, DFNB1B, ECTD2, HED2	GJB6	604418	AR, DD
GJB3	Deafness, digenic, GJB2/GJB3	GJB3, CX31, DFNA2B, EKVP1	GJB3	603324	AR, DD
DFNB47	Deafness, neurosensory, autosomal recessive	DFNB47	.	609946	AR
ESPN	Deafness, neurosensory, without vestibular involvement, autosomal dominant	ESPN, USH1M	ESPN	606351	AR
EGR2	Dejerine-Sottas disease	EGR2, KROX20, CHN1	EGR2	129010	AD, AR
MPZ	Dejerine-Sottas disease	MPZ, CMT1B, CMTDID, DSS, CHN2	MPZ	159440	AD, AR
PMP22	Dejerine-Sottas disease	PMP22, CMT1A, CMT1E, DSS, CIDP	PMP22	601097	AD, AR
PRX	Dejerine-Sottas disease	PRX, CMT4F	PRX	605725	AD, AR
LTBP3	Dental anomalies and short stature	LTBP3, LTBP2, DASS, GPHYSD3	LTBP3	602090	AR
SMOC2	Dentin dysplasia, type I, with microdontia and misshapen teeth	SMOC2, SMAP2, DTDP1	SMOC2	607223	AR
CANT1	Desbuquois dysplasia 1	CANT1, SCAN1, DBQD1, EDM7	CANT1	613165	AR
XYLT1	Desbuquois dysplasia 2	XYLT1, XT1, DBQD2	XYLT1	608124	AR
DHCR24	Desmosterolosis	DHCR24, KIAA0018	DHCR24	606418	AR
PLCB1	Developmental and epileptic encephalopathy 12	PLCB1, KIAA0581, PLCB1A, PLCB1B, DEE12	PLCB1	607120	AR
ST3GAL3	Developmental and epileptic encephalopathy 15	ST3GAL3, SIAT6, ST3GALII, MRT12, DEE15	ST3GAL3	606494	AR
TBC1D24	Developmental and epileptic encephalopathy 16	TBC1D24, KIAA1171, FIME, DEE16, DOORS, DFNB86, DFNA65, EPRPDC	TBC1D24	613577	AR
SZT2	Developmental and epileptic encephalopathy 18	SZT2, KIAA0467, DEE18	SZT2	615463	AR
NECAP1	Developmental and epileptic encephalopathy 21	NECAP1, DEE21	NECAP1	611623	AR
DOCK7	Developmental and epileptic encephalopathy 23	DOCK7, KIAA1771, DEE23	DOCK7	615730	AR
SLC13A5	Developmental and epileptic encephalopathy 25, with amelogenesis imperfecta	SLC13A5, NACT, DEE25	SLC13A5	608305	AR
WWOX	Developmental and epileptic encephalopathy 28	WWOX, FOR, SCAR12, DEE28	WWOX	605131	AR
AARS1	Developmental and epileptic encephalopathy 29	AARS1, AARS, CMT2N, DEE29	AARS1	601065	AR
SLC25A22	Developmental and epileptic encephalopathy 3	SLC25A22, GC1, DEE3	SLC25A22	609302	AR
SLC12A5	Developmental and epileptic encephalopathy 34	SLC12A5, KCC2, KIAA1176, DEE34, EIG14	SLC12A5	606726	AR
ITPA	Developmental and epileptic encephalopathy 35	ITPA, DEE35	ITPA	147520	AR
FRRS1L	Developmental and epileptic encephalopathy 37	FRRS1L, C9orf4, CG6, DEE37	FRRS1L	604574	AR
ARV1	Developmental and epileptic encephalopathy 38	ARV1, DEE38	ARV1	611647	AR
SLC25A12	Developmental and epileptic encephalopathy 39	SLC25A12, ARALAR, DEE39	SLC25A12	603667	AR
UBA5	Developmental and epileptic encephalopathy 44	UBA5, UBE1DC1, DEE44, SCAR24	UBA5	610552	AR
AP3B2	Developmental and epileptic encephalopathy 48	AP3B2, NAPTB, DEE48	AP3B2	602166	AR
DENND5A	Developmental and epileptic encephalopathy 49	DENND5A, RAB6IP1, KIAA1091, DEE49	DENND5A	617278	AR
CAD	Developmental and epileptic encephalopathy 50	CAD, CDG1Z, DEE50	CAD	114010	AR
MDH2	Developmental and epileptic encephalopathy 51	MDH2, DEE51	MDH2	154100	AR
SCN1B	Developmental and epileptic encephalopathy 52	SCN1B, GEFSP1, BRGDA5, ATFB13, DEE52	SCN1B	600235	AR
SYNJ1	Developmental and epileptic encephalopathy 53	SYNJ1, PARK20, DEE53	SYNJ1	604297	AR
PIGP	Developmental and epileptic encephalopathy 55	PIGP, DSCR5, DEE55	PIGP	605938	AR
CNPY3	Developmental and epileptic encephalopathy 60	CNPY3, TNRC5, PRAT4A, ERDA5, DEE60	CNPY3	610774	AR
ADAM22	Developmental and epileptic encephalopathy 61	ADAM22, DEE61	ADAM22	603709	AR
CPLX1	Developmental and epileptic encephalopathy 63	CPLX1, CPX1, DEE63	CPLX1	605032	AR
TRAK1	Developmental and epileptic encephalopathy 68	TRAK1, OIP106, KIAA1042, DEE68	TRAK1	608112	AR
GLS	Developmental and epileptic encephalopathy 71	GLS, GLS1, DEE71, CASGID, GDPAG	GLS	138280	AR
PARS2	Developmental and epileptic encephalopathy 75	PARS2, DEE75	PARS2	612036	AR
ACTL6B	Developmental and epileptic encephalopathy 76	ACTL6B, BAF53B, IDDSSAD, DEE76	ACTL6B	612458	AR
PIGQ	Developmental and epileptic encephalopathy 77	PIGQ, DEE77	PIGQ	605754	AR
PIGB	Developmental and epileptic encephalopathy 80	PIGB, DEE80	PIGB	604122	AR
DMXL2	Developmental and epileptic encephalopathy 81	DMXL2, RC3, KIAA0856, PEPNS, DFNA71, DEE81	DMXL2	612186	AR
GOT2	Developmental and epileptic encephalopathy 82	GOT2, DEE82	GOT2	138150	AR
UGP2	Developmental and epileptic encephalopathy 83	UGP2, UGPP2, DEE83	UGP2	191760	AR
UGDH	Developmental and epileptic encephalopathy 84	UGDH, UDPGDH, DEE84	UGDH	603370	AR
GAD1	Developmental and epileptic encephalopathy 89	GAD1, SCP, DEE89	GAD1	605363	AR
PIGS	Developmental and epileptic encephalopathy 95	PIGS, GPIBD18, DEE95	PIGS	610271	AR
DPH1	Developmental delay with short stature, dysmorphic facial features, and sparse hair	DPH1, DPH2L1, OVCA1, DEDSSH	DPH1	603527	AR
AQP2	Diabetes insipidus, nephrogenic, 2	AQP2, NDI2	AQP2	107777	AD, AR
GLIS3	Diabetes mellitus, neonatal, with congenital hypothyroidism	GLIS3, ZNF515, NDH	GLIS3	610192	AR
GCK	Diabetes mellitus, permanent neonatal 1	GCK, HHF3, PNDM1	GCK	138079	AR
ABCC8	Diabetes mellitus, permanent neonatal 3, with or without neurologic features	ABCC8, SUR, PHHI, SUR1, HHF1, TNDM2, PNDM3	ABCC8	600509	AD, AR
INS	Diabetes mellitus, permanent neonatal 4	INS, MODY10, IDDM2, PNDM4	INS	176730	AD, AR
BMPER	Diaphanospondylodysostosis	BMPER, CV2	BMPER	608699	AR
SLC26A3	Diarrhea 1, secretory chloride, congenital	SLC26A3, DRA, CLD	SLC26A3	126650	AR
PLVAP	Diarrhea 10, protein-losing enteropathy type	PLVAP, PV1, DIAR10	PLVAP	607647	AR
PERCC1	Diarrhea 11, malabsorptive, congenital	PERCC1, ICR, DIAR11	PERCC1	618656	AR
STX3	Diarrhea 12, with microvillus atrophy	STX3, STX3A, DIAR12, MVID2, RDMVID	STX3	600876	AR
MYO5B	Diarrhea 2, with microvillus atrophy	MYO5B, KIAA1119, DIAR2, MVID1	MYO5B	606540	AR
SPINT2	Diarrhea 3, secretory sodium, congenital, syndromic	SPINT2, HAI2, DIAR3	SPINT2	605124	AR
NEUROG3	Diarrhea 4, malabsorptive, congenital	NEUROG3, NGN3, ATOH5	NEUROG3	604882	AR
EPCAM	Diarrhea 5, with tufting enteropathy, congenital	EPCAM, ACSTD1, TROP1, M4S1, MIC18, DIAR5, HNPCC8	EPCAM	185535	AR
SLC9A3	Diarrhea 8, secretory sodium, congenital	SLC9A3, NHE3, DIAR8	SLC9A3	182307	AR
WNT2B	Diarrhea 9	WNT2B, WNT13, XWNT2	WNT2B	601968	AR
SLC26A2	Diastrophic dysplasia	SLC26A2, DTD, DTDST, D5S1708, EDM4	SLC26A2	606718	AR
SLC26A2	Diastrophic dysplasia, broad bone-platyspondylic variant	SLC26A2, DTD, DTDST, D5S1708, EDM4	SLC26A2	606718	AR
SLC1A1	Dicarboxylic aminoaciduria	SLC1A1, EAAC1, SCZD18, DCBXA	SLC1A1	133550	AR
PCDH12	Diencephalic-mesencephalic junction dysplasia syndrome 1	PCDH12, VECAD2, DMJDS1	PCDH12	605622	AR
GSX2	Diencephalic-mesencephalic junction dysplasia syndrome 2	GSX2, GSH2, DMJDS2	GSX2	616253	AR
DLD	Dihydrolipoamide dehydrogenase deficiency	DLD, LAD, PHE3, DLDD	DLD	238331	AR
DPYD	Dihydropyrimidine dehydrogenase deficiency	DPYD, DPD	DPYD	612779	AR
DPYS	Dihydropyrimidinuria	DPYS, DHP	DPYS	613326	AR
DMGDH	Dimethylglycine dehydrogenase deficiency	DMGDH, DMGDHD	DMGDH	605849	AR
ATP6V1B1	Distal renal tubular acidosis 2 with progressive sensorineural hearing loss	ATP6V1B1, ATP6B1, VPP3, DRTA2	ATP6V1B1	192132	AR
ATP6V0A4	Distal renal tubular acidosis 3, with or without sensorineural hearing loss	ATP6V0A4, ATP6N1B, VPP2, RTA1C, DRTA3	ATP6V0A4	605239	AR
SLC4A1	Distal renal tubular acidosis 4 with hemolytic anemia	SLC4A1, AE1, EPB3, SPH4, SAO, CHC	SLC4A1	109270	AR
LRP2	Donnai-Barrow syndrome	LRP2, DBS	LRP2	600073	AR
GDF5	Du Pan syndrome	GDF5, CDMP1, SYNS2, OS5, BDA1C, SYM1B, DUPANS	GDF5	601146	AR
ABCC2	Dubin-Johnson syndrome	ABCC2, CMOAT	ABCC2	601107	AR
G6PC3	Dursun syndrome	G6PC3, UGRP, SCN4	G6PC3	611045	AR
DYM	Dyggve-Melchior-Clausen disease	DYM, FLJ90130, DMC, SMC	DYM	607461	AR
ELP1	Dysautonomia, familial	ELP1, IKBKAP, IKAP	ELP1	603722	AR
SEC23B	Dyserythropoietic anemia, congenital, type II	SEC23B, CDAN2, HEMPAS, CWS7	SEC23B	610512	AR
CDAN1	Dyserythropoietic anemia, congenital, type Ia	CDAN1, CDA1, CDAN1A	CDAN1	607465	AR
CDIN1	Dyserythropoietic anemia, congenital, type Ib	CDIN1, C15orf41	CDIN1	615626	AR
RTEL1	Dyskeratosis congenita, autosomal dominant 4	RTEL1, C20orf41, NHL, KIAA1088, DKCB5, DKCA4, PFBMFT3	RTEL1	608833	AD, AR
NOLA3	Dyskeratosis congenita, autosomal recessive 1	NOLA3, NOP10, DKCB1	NOP10	606471	AR
NOLA2	Dyskeratosis congenita, autosomal recessive 2	NOLA2, NHP2, DKCB2	NHP2	606470	AR
WRAP53	Dyskeratosis congenita, autosomal recessive 3	WRAP53, TCAB1, WDR79, DKCB3	WRAP53	612661	AR
RTEL1	Dyskeratosis congenita, autosomal recessive 5	RTEL1, C20orf41, NHL, KIAA1088, DKCB5, DKCA4, PFBMFT3	RTEL1	608833	AD, AR
PARN	Dyskeratosis congenita, autosomal recessive 6	PARN, DAN, DKCB6, PFBMFT4	PARN	604212	AR
PDE10A	Dyskinesia, limb and orofacial, infantile-onset	PDE10A, IOLOD, ADSD2	PDE10A	610652	AR
TMEM251	Dysostosis multiplex, Ain-Naz type	TMEM251, C14orf109, DMAN	TMEM251	619332	AR
PLG	Dysplasminogenemia	PLG, HAE4	PLG	173350	AR
F2	Dysprothrombinemia	F2, THPH1, RPRGL2	F2	176930	AR
HSPG2	Dyssegmental dysplasia, Silverman-Handmaker type	HSPG2, PLC, SJS, SJA, SJS1	HSPG2	142461	AR
PRKRA	Dystonia 16	PRKRA, PACT, RAX, DYT16	PRKRA	603424	AR
HPCA	Dystonia 2, torsion, autosomal recessive	HPCA, DYT2	HPCA	142622	AR
COL6A3	Dystonia 27	COL6A3, DYT27, BTHLM1, UCMD1	COL6A3	120250	AR
GCH1	Dystonia, DOPA-responsive, with or without hyperphenylalaninemia	GCH1, DYT5, HPABH4B	GCH1	600225	AD, AR
MECR	Dystonia, childhood-onset, with optic atrophy and basal ganglia abnormalities	MECR, NRBF1, DYTOABG	MECR	608205	AR
SPR	Dystonia, dopa-responsive, due to sepiapterin reductase deficiency	SPR	SPR	182125	?AD, AR
DYT17	Dystonia-17, primary torsion	DYT17	.	612406	AR
COL7A1	EBD inversa	COL7A1, NDNC8	COL7A1	120120	AR
ENDOVESL	ENDOVE syndrome, limb-only type	ENDOVESL	.	619217	AR
EDAR	Ectodermal dysplasia 10B, hypohidrotic/hair/tooth type, autosomal recessive	EDAR, DL, ED3, EDA3, HRM1, ECTD10A, ECTD10B	EDAR	604095	AR
EDARADD	Ectodermal dysplasia 11B, hypohidrotic/hair/tooth type, autosomal recessive	EDARADD, ED3, EDA3, ECTD11B, ECTD11A	EDARADD	606603	AR
KREMEN1	Ectodermal dysplasia 13, hair/tooth type	KREMEN1, KRM1, ECTD13	KREMEN1	609898	AR
TSPEAR	Ectodermal dysplasia 14, hair/tooth type with or without hypohidrosis	TSPEAR, C21orf29, DFNB98, ECTD14	TSPEAR	612920	AR
KRT85	Ectodermal dysplasia 4, hair/nail type	KRT85, KRTHB5, HB5, ECTD4	KRT85	602767	AR
ECTD5	Ectodermal dysplasia 5, hair/nail type	ECTD5	.	614927	AR
ECTD6	Ectodermal dysplasia 6, hair/nail type	ECTD6	.	614928	AR
ECTD8	Ectodermal dysplasia 8, hair/tooth/nail type	ECTD8	.	602401	AR
HOXC13	Ectodermal dysplasia 9, hair/nail type	HOXC13, HOX3G, ECTD9	HOXC13	142976	AR
CDH3	Ectodermal dysplasia, ectrodactyly, and macular dystrophy	CDH3, CDHP, PCAD, HJMD	CDH3	114021	AR
NECTIN 4	Ectodermal dysplasia-syndactyly syndrome 1	NECTIN 4, PVRL4, PRR4, EDSS1	NECTIN4	609607	AR
EDSS2	Ectodermal dysplasia-syndactyly syndrome	EDSS2	.	613576	AR
GRHL2	Ectodermal dysplasia/short stature syndrome	GRHL2, TFCP2L3, DFNA28, ECTDS, PPCD4	GRHL2	608576	AR
PKP1	Ectodermal dysplasia/skin fragility syndrome	PKP1, EDSFS	PKP1	601975	AR
ADAMTSL4	Ectopia lentis et pupillae	ADAMTSL4, TSRC1, ECTOL2	ADAMTSL4	610113	AR
ADAMTSL4	Ectopia lentis, isolated, autosomal recessive	ADAMTSL4, TSRC1, ECTOL2	ADAMTSL4	610113	AR
COL1A2	Ehlers-Danlos syndrome, cardiac valvular type	COL1A2, EDSCV, EDSARTH2	COL1A2	120160	AR
TNXB	Ehlers-Danlos syndrome, classic-like, 1	TNXB, TNX, TNXB1, TNXBS, TNXB2, EDSCLL1, VUR8	TNXB	600985	AR
AEBP1	Ehlers-Danlos syndrome, classic-like, 2	AEBP1, ACLP	AEBP1	602981	AR
ADAMTS2	Ehlers-Danlos syndrome, dermatosparaxis type	ADAMTS2, NPI, EDSDERMS	ADAMTS2	604539	AR
PLOD1	Ehlers-Danlos syndrome, kyphoscoliotic type, 1	PLOD1, LH1, LLH, EDSKCL1	PLOD1	153454	AR
FKBP14	Ehlers-Danlos syndrome, kyphoscoliotic type, 2	FKBP14, EDSKSCL2	FKBP14	614505	AR
CHST14	Ehlers-Danlos syndrome, musculocontractural type 1	CHST14, D4ST1, ATCS, EDSMC1	CHST14	608429	AR
DSE	Ehlers-Danlos syndrome, musculocontractural type 2	DSE, SART2, EDSMC2	DSE	605942	AR
B4GALT7	Ehlers-Danlos syndrome, spondylodysplastic type, 1	B4GALT7, XGALT1, XGPT1, EDSSPD1	B4GALT7	604327	AR
B3GALT6	Ehlers-Danlos syndrome, spondylodysplastic type, 2	B3GALT6, SEMDJL1, EDSSPD2, ALGAZ	B3GALT6	615291	AR
SLC39A13	Ehlers-Danlos syndrome, spondylodysplastic type, 3	SLC39A13, ZIP13, EDSSPD3	SLC39A13	608735	AR
PTH1R	Eiken syndrome	PTH1R, PTHR1, PTHR, PFE, EKNS	PTH1R	168468	AR
EPB41	Elliptocytosis-1	EPB41, EL1	EPB41	130500	AD, AR
EVC	Ellis-van Creveld syndrome	EVC	EVC	604831	AR
EVC2	Ellis-van Creveld syndrome	EVC2, LBN, WAD	EVC2	607261	AR
CDH11	Elsahy-Waters syndrome	CDH11, CAD11, ESWS	CDH11	600023	AR
LMNA	Emery-Dreifuss muscular dystrophy 3, autosomal recessive	LMNA, LMN1, EMD2, FPLD2, CMD1A, HGPS	LMNA	150330	AR
SERPINA1	Emphysema due to AAT deficiency	SERPINA1, PI, AAT	SERPINA1	107400	AR
SERPINA1	Emphysema-cirrhosis, due to AAT deficiency	SERPINA1, PI, AAT	SERPINA1	107400	AR
MFF	Encephalopathy due to defective mitochondrial and peroxisomal fission 2	MFF, C2orf33, EMPF2	MFF	614785	AR
DNM1L	Encephalopathy, lethal, due to defective mitochondrial peroxisomal fission 1	DNM1L, DRP1, DVLP, DYMPLE, EMPF1, OPA5	DNM1L	603850	AD, AR
LIPT2	Encephalopathy, neonatal severe, with lactic acidosis and brain abnormalities	LIPT2	LIPT2	617659	AR
TRAPPC12	Encephalopathy, progressive, early-onset, with brain atrophy and spasticity	TRAPPC12, TTC15, PEBAS	TRAPPC12	614139	AR
TBCD	Encephalopathy, progressive, early-onset, with brain atrophy and thin corpus callosum	TBCD, PEBAT	TBCD	604649	AR
NAXD	Encephalopathy, progressive, early-onset, with brain edema and/or leukoencephalopathy, 2	NAXD, CARKD, PEBEL2	NAXD	615910	AR
NAXE	Encephalopathy, progressive, early-onset, with brain edema and/or leukoencephalopathy	NAXE, APOA1BP, AIBP, PEBEL	NAXE	608862	AR
TRAPPC2L	Encephalopathy, progressive, early-onset, with episodic rhabdomyolysis	TRAPPC2L, PERRB	TRAPPC2L	610970	AR
TBCE	Encephalopathy, progressive, with amyotrophy and optic atrophy	TBCE, KCS, KCS1, HRD, PEAMO	TBCE	604934	AR
BSCL2	Encephalopathy, progressive, with or without lipodystrophy	BSCL2, SPG17, HMN5, PELD, HMN5C	BSCL2	606158	AR
ICK	Endocrine-cerebroosteodysplasia	ICK, MRK, KIAA0936, ECO, EJM10	CILK1	612325	AR
NR2E3	Enhanced S-cone syndrome	NR2E3, PNR, ESCS, RP37	NR2E3	604485	AR
FOXI1	Enlarged vestibular aqueduct	FOXI1, FKHL10, FREAC6	FOXI1	601093	AR
KCNJ10	Enlarged vestibular aqueduct, digenic	KCNJ10, SESAME	KCNJ10	602208	AR
TMPRSS15	Enterokinase deficiency	TMPRSS15, PRSS7, ENTK	TMPRSS15	606635	AR
TMC8	Epidermodysplasia verruciformis 2	TMC8, EVER2, EV2	TMC8	605829	AR
CIB1	Epidermodysplasia verruciformis 3	CIB1, KIP	CIB1	602293	AR
TMC6	Epidermodysplasia verruciformis	TMC6, EVER1, EV1	TMC6	605828	AR
COL7A1	Epidermolysis bullosa dystrophica, AR	COL7A1, NDNC8	COL7A1	120120	AR
COL7A1	Epidermolysis bullosa pruriginosa	COL7A1, NDNC8	COL7A1	120120	AD, AR
PLEC1	Epidermolysis bullosa simplex with muscular dystrophy	PLEC1, PLEC, PLTN, EBS1, LGMDR17, EBSOG, EBSPA, EBSMD, EBSND	PLEC	601282	AR
PLEC1	Epidermolysis bullosa simplex with pyloric atresia	PLEC1, PLEC, PLTN, EBS1, LGMDR17, EBSOG, EBSPA, EBSMD, EBSND	PLEC	601282	AR
DST	Epidermolysis bullosa simplex, autosomal recessive 2	DST, BPAG1, DMH, D6S1101, HSAN6, EBSB2	DST	113810	AR
KRT14	Epidermolysis bullosa simplex, recessive 1	KRT14	KRT14	148066	AR
KRT5	Epidermolysis bullosa simplex, recessive 1	KRT5, DDD1	KRT5	148040	AR
LAMA3	Epidermolysis bullosa, generalized atrophic benign	LAMA3, LOCS	LAMA3	600805	AR
LAMA3	Epidermolysis bullosa, junctional, Herlitz type	LAMA3, LOCS	LAMA3	600805	AR
LAMB3	Epidermolysis bullosa, junctional, Herlitz type	LAMB3, AI1A	LAMB3	150310	AR
LAMC2	Epidermolysis bullosa, junctional, Herlitz type	LAMC2, LAMNB2, LAMB2T	LAMC2	150292	AR
COL17A1	Epidermolysis bullosa, junctional, localisata variant	COL17A1, BPAG2, ERED	COL17A1	113811	AR
COL17A1	Epidermolysis bullosa, junctional, non-Herlitz type	COL17A1, BPAG2, ERED	COL17A1	113811	AR
ITGB4	Epidermolysis bullosa, junctional, non-Herlitz type	ITGB4	ITGB4	147557	AR
LAMB3	Epidermolysis bullosa, junctional, non-Herlitz type	LAMB3, AI1A	LAMB3	150310	AR
LAMC2	Epidermolysis bullosa, junctional, non-Herlitz type	LAMC2, LAMNB2, LAMB2T	LAMC2	150292	AR
ITGB4	Epidermolysis bullosa, junctional, with pyloric atresia	ITGB4	ITGB4	147557	AR
ITGA6	Epidermolysis bullosa, junctional, with pyloric stenosis	ITGA6	ITGA6	147556	AR
DSP	Epidermolysis bullosa, lethal acantholytic	DSP, KPPS2, PPKS2, DCWHKTA	DSP	125647	AR
EXPH5	Epidermolysis bullosa, nonspecific, autosomal recessive	EXPH5, SLAC2B, KIAA0624	EXPH5	612878	AR
COL7A1	Epidermolysis bullosa, pretibial	COL7A1, NDNC8	COL7A1	120120	AD, AR
KRT1	Epidermolytic hyperkeratosis	KRT1, EPPK, NEPPK, EHK	KRT1	139350	AD, AR
KRT10	Epidermolytic hyperkeratosis	KRT10, EHK, BCIE, BIE	KRT10	148080	AD, AR
PLPBP	Epilepsy, early-onset, vitamin B6-dependent	PLPBP, PROSC, EPVB6D	PLPBP	604436	AR
CPA6	Epilepsy, familial temporal lobe, 5	CPA6, CPAH, ETL5, FEB11	CPA6	609562	AD, AR
SPATA5	Epilepsy, hearing loss, and mental retardation syndrome	SPATA5, SPAF, EHLMRS	SPATA5	613940	AR
EIG7	Epilepsy, juvenile myoclonic	EIG7, EJM2	.	604827	AR
CSTB	Epilepsy, progressive myoclonic 1A (Unverricht and Lundborg)	CSTB, STFB, EPM1, PME, EPM1A, ULD	CSTB	601145	AR
PRICKLE1	Epilepsy, progressive myoclonic 1B	PRICKLE1, RILP, EPM1B	PRICKLE1	608500	AR
EPM2A	Epilepsy, progressive myoclonic 2A (Lafora)	EPM2A, MELF, EPM2	EPM2A	607566	AR
NHLRC1	Epilepsy, progressive myoclonic 2B (Lafora)	NHLRC1, EPM2A, EPM2B	NHLRC1	608072	AR
KCTD7	Epilepsy, progressive myoclonic 3, with or without intracellular inclusions	KCTD7, EPM3, CLN14	KCTD7	611725	AR
SCARB2	Epilepsy, progressive myoclonic 4, with or without renal failure	SCARB2, CD36L2, LIMPII, AMRF, EPM4	SCARB2	602257	AR
GOSR2	Epilepsy, progressive myoclonic 6	GOSR2, GS27, EPM6	GOSR2	604027	AR
SLC7A6OS	Epilepsy, progressive myoclonic, 12	SLC7A6OS, EPM12	SLC7A6OS	619192	AR
ALDH7A1	Epilepsy, pyridoxine-dependent	ALDH7A1, ATQ1, EPD, PDE	ALDH7A1	107323	AR
TBC1D24	Epilepsy, rolandic, with proxysmal exercise-induce dystonia and writer's cramp	TBC1D24, KIAA1171, FIME, DEE16, DOORS, DFNB86, DFNA65, EPRPDC	TBC1D24	613577	AR
SLC26A2	Epiphyseal dysplasia, multiple, 4	SLC26A2, DTD, DTDST, D5S1708, EDM4	SLC26A2	606718	AR
CANT1	Epiphyseal dysplasia, multiple, 7	CANT1, SCAN1, DBQD1, EDM7	CANT1	613165	AR
VHL	Erythrocytosis, familial, 2	VHL	VHL	608537	AR
BPGM	Erythrocytosis, familial, 8	BPGM, ECYT8	BPGM	613896	AR
DSG1	Erythroderma, congenital, with palmoplantar keratoderma, hypotrichosis, and hyper IgE	DSG1, PPKS1, SPPK1, EPKHE	DSG1	125670	AR
GJB3	Erythrokeratodermia variabilis et progressiva 1	GJB3, CX31, DFNA2B, EKVP1	GJB3	603324	AD, AR
KDSR	Erythrokeratodermia variabilis et progressiva 4	KDSR, FVT1, EKVP4	KDSR	136440	AR
KRT83	Erythrokeratodermia variabilis et progressiva 5	KRT83, KRTHB3, HB3, MNLIX, EKVP5	KRT83	602765	AR
PERP	Erythrokeratodermia variabilis et progressiva 7	PERP, OLMS2, EKVP7	PERP	609301	AR
CHRNG	Escobar syndrome	CHRNG, ACHRG	CHRNG	100730	AR
ESR1	Estrogen resistance	ESR1, ESR, ESTRR	ESR1	133430	AR
ETHE1	Ethylmalonic encephalopathy	ETHE1, HSCO, D83198	ETHE1	608451	AR
HSPA9	Even-plus syndrome	HSPA9, HSPA9B, MOT2, GRP75, EVPLS, SIDBA4	HSPA9	600548	AR
COX4I2	Exocrine pancreatic insufficiency, dyserythropoietic anemia, and calvarial hyperostosis	COX4I2	COX4I2	607976	AR
SELENBP1	Extraoral halitosis due to MTO deficiency	SELENBP1, SP56, EHMTO	SELENBP1	604188	AR
LRP5	Exudative vitreoretinopathy 4	LRP5, BMND1, LRP7, LR3, OPPG, VBCH2, OPTA1, EVR4, PCLD4	LRP5	603506	AD, AR
POLE	FILS syndrome	POLE, CRCS12, FILS, IMAGEI	POLE	174762	AR
NHLRC2	FINCA syndrome	NHLRC2, FINCA	NHLRC2	618277	AR
HOXB1	Facial paresis, hereditary congenital, 3	HOXB1, HOX2I, HCFP3	HOXB1	142968	AR
F5	Factor V deficiency	F5, THPH2, RPRGL1	F5	612309	AR
F7	Factor VII deficiency	F7	F7	613878	AR
F10	Factor X deficiency	F10	F10	613872	AR
F12	Factor XII deficiency	F12, HAF, HAE3	F12	610619	AR
F13A1	Factor XIIIA deficiency	F13A1, F13A	F13A1	134570	AR
F13B	Factor XIIIB deficiency	F13B	F13B	134580	AR
MEFV	Familial Mediterranean fever, AR	MEFV, MEF, FMF, PAAND	MEFV	608107	AR
NTHL1	Familial adenomatous polyposis 3	NTHL1, OCTS3, FAP3	NTHL1	602656	AR
MSH3	Familial adenomatous polyposis 4	MSH3, FAP4	MSH3	600887	AR
FANCA	Fanconi anemia, complementation group A	FANCA, FACA, FA1, FA, FAA	FANCA	607139	AR
FANCC	Fanconi anemia, complementation group C	FANCC, FACC	FANCC	613899	AR
BRCA2	Fanconi anemia, complementation group D1	BRCA2, FANCD1, BROVCA2, GLM3, PNCA2	BRCA2	600185	AR
FANCD2	Fanconi anemia, complementation group D2	FANCD2, FANCD, FACD, FAD	FANCD2	613984	AR
FANCE	Fanconi anemia, complementation group E	FANCE, FACE	FANCE	613976	AR
FANCF	Fanconi anemia, complementation group F	FANCF	FANCF	613897	AR
XRCC9	Fanconi anemia, complementation group G	XRCC9, FANCG	FANCG	602956	AR
FANCI	Fanconi anemia, complementation group I	FANCI, KIAA1794	FANCI	611360	AR
PHF9	Fanconi anemia, complementation group L	PHF9, FANCL	FANCL	608111	AR
RAD51C	Fanconi anemia, complementation group O	RAD51C, FANCO, BROVCA3	RAD51C	602774	AR
SLX4	Fanconi anemia, complementation group P	SLX4, BTBD12, MUS312, KIAA1784, KIAA1987, FANCP	SLX4	613278	AR
ERCC4	Fanconi anemia, complementation group Q	ERCC4, XPF, FANCQ, XFEPS	ERCC4	133520	AR
BRCA1	Fanconi anemia, complementation group S	BRCA1, PSCP, BROVCA1, PNCA4, FANCS	BRCA1	113705	AR
UBE2T	Fanconi anemia, complementation group T	UBE2T, HSPC150, FANCT	UBE2T	610538	AR
NDUFAF6	Fanconi renotubular syndrome 5	NDUFAF6, C8orf38, MC1DN17, FRTS5	NDUFAF6	612392	AR
SLC2A2	Fanconi-Bickel syndrome	SLC2A2, GLUT2	SLC2A2	138160	AR
ASAH1	Farber lipogranulomatosis	ASAH1, AC, SMAPME	ASAH1	613468	AR
HADHA	Fatty liver, acute, of pregnancy	HADHA, MTPA	HADHA	600890	AR
CPA6	Febrile seizures, familial, 11	CPA6, CPAH, ETL5, FEB11	CPA6	609562	AR
MUSK	Fetal akinesia deformation sequence 1	MUSK, CMS9, FADS1	MUSK	601296	AR
RAPSN	Fetal akinesia deformation sequence 2	RAPSN, CMS1D, CMS11, FADS2	RAPSN	601592	AR
DOK7	Fetal akinesia deformation sequence 3	DOK7, C4orf25, CMS10, FADS3	DOK7	610285	AR
NUP88	Fetal akinesia deformation sequence 4	NUP88, FADS4	NUP88	602552	AR
COL11A1	Fibrochondrogenesis 1	COL11A1, STL2, DFNA37	COL11A1	120280	AR
COL11A2	Fibrochondrogenesis 2	COL11A2, DFNA13, DFNB53, FBCG2, OSMEDA, OSMEDB	COL11A2	120290	AD, AR
PHOX2A	Fibrosis of extraocular muscles, congenital, 2	PHOX2A, ARIX, CFEOM2	PHOX2A	602753	AR
COL25A1	Fibrosis of extraocular muscles, congenital, 5	COL25A1, CLAC, CFEOM5	COL25A1	610004	AR
CKAP2L	Filippi syndrome	CKAP2L, RADMIS	CKAP2L	616174	AR
LCAT	Fish-eye disease	LCAT	LCAT	606967	AR
KLKB1	Fletcher factor (prekallikrein) deficiency	KLKB1, KLK3, PKKD	KLKB1	229000	AR
TWIST2	Focal facial dermal dysplasia 3, Setleis type	TWIST2, DERMO1, SETLSS, FFDD3, BBRSAY, AMS	TWIST2	607556	AR
CYP26C1	Focal facial dermal dysplasia 4	CYP26C1, FFDD4	CYP26C1	608428	AR
CRB2	Focal segmental glomerulosclerosis 9	CRB2, FSGS9, VMCKD	CRB2	609720	AR
SLC46A1	Folate malabsorption, hereditary	SLC46A1, HCP1, PCFT	SLC46A1	611672	AR
FWS	Forsythe-Wakeling syndrome	FWS	.	613606	AR
SLC38A8	Foveal hypoplasia 2, with or without optic nerve misrouting and/or anterior segment dysgenesis	SLC38A8, FVH2	SLC38A8	615585	AR
SH3PXD2B	Frank-ter Haar syndrome	SH3PXD2B, TKS4, KIAA1295, FTHS	SH3PXD2B	613293	AR
FRAS1	Fraser syndrome 1	FRAS1, FRASRS1	FRAS1	607830	AR
FREM2	Fraser syndrome 2	FREM2, FRASRS2, CRYPTOP	FREM2	608945	AR
GRIP1	Fraser syndrome 3	GRIP1, FRASRS3	GRIP1	604597	AR
FRDA2	Friedreich ataxia	FRDA2	.	601992	AR
FXN	Friedreich ataxia with retained reflexes	FXN, FRDA, FARR, X25	FXN	606829	AR
FXN	Friedreich ataxia	FXN, FRDA, FARR, X25	FXN	606829	AR
ALX3	Frontonasal dysplasia 1	ALX3, FND1	ALX3	606014	AR
ALX4	Frontonasal dysplasia 2	ALX4, PFM2, FPP, FND2, CRS5	ALX4	605420	AR
ALX1	Frontonasal dysplasia 3	ALX1, CART1, FND3	ALX1	601527	AR
ALDOB	Fructose intolerance, hereditary	ALDOB	ALDOB	612724	AR
FBP1	Fructose-1,6-bisphosphatase deficiency	FBP1	FBP1	611570	AR
FUCA1	Fucosidosis	FUCA1	FUCA1	612280	AR
WNT7A	Fuhrmann syndrome	WNT7A	WNT7A	601570	AR
FH	Fumarase deficiency	FH, HLRCC, MCUL1, FMRD	FH	136850	AR
RDH5	Fundus albipunctatus	RDH5	RDH5	601617	AD, AR
RLBP1	Fundus albipunctatus	RLBP1	RLBP1	180090	AD, AR
ABCA4	Fundus flavimaculatus	ABCA4, ABCR, STGD1, FFM, RP19, CORD3, ARMD2	ABCA4	601691	AR
ABAT	GABA-transaminase deficiency	ABAT, GABAT	ABAT	137150	AR
ANTXR1	GAPO syndrome	ANTXR1, TEM8, ATR, GAPO	ANTXR1	606410	AR
SLC2A1	GLUT1 deficiency syndrome 1, infantile onset, severe	SLC2A1, GLUT1, HTLVR, DYT18, PED, GLUT1DS, EIG12, DYT9, SDCHCN	SLC2A1	138140	AD, AR
GLB1	GM1-gangliosidosis, type I	GLB1, MPS4B	GLB1	611458	AR
GLB1	GM1-gangliosidosis, type II	GLB1, MPS4B	GLB1	611458	AR
GLB1	GM1-gangliosidosis, type III	GLB1, MPS4B	GLB1	611458	AR
GM2A	GM2-gangliosidosis, AB variant	GM2A	GM2A	613109	AR
HEXA	GM2-gangliosidosis, several forms	HEXA, TSD	HEXA	606869	AR
BCS1L	GRACILE syndrome	BCS1L, FLNMS, GRACILE, BJS, PTD, MC3DN1	BCS1L	603647	AR
GALK1	Galactokinase deficiency with cataracts	GALK1	GALK1	604313	AR
GALE	Galactose epimerase deficiency	GALE	GALE	606953	AR
GALM	Galactosemia IV	GALM, GLAT, GALAC4	GALM	137030	AR
GALT	Galactosemia	GALT	GALT	606999	AR
CTSA	Galactosialidosis	CTSA, PPGB, GSL, NGBE, GLB2	CTSA	613111	AR
ABCB4	Gallbladder disease 1	ABCB4, PGY3, MDR3, ICP3	ABCB4	171060	AD, AR
WDR73	Galloway-Mowat syndrome 1	WDR73, HSPC264, GAMOS1	WDR73	616144	AR
OSGEP	Galloway-Mowat syndrome 3	OSGEP, FLJ20411, GAMOS3	OSGEP	610107	AR
TP53RK	Galloway-Mowat syndrome 4	TP53RK, PRPK, GAMOS4	TP53RK	608679	AR
TPRKB	Galloway-Mowat syndrome 5	TPRKB, GAMOS5	TPRKB	608680	AR
WDR4	Galloway-Mowat syndrome 6	WDR4, MIGSB, GAMOS6	WDR4	605924	AR
NUP107	Galloway-Mowat syndrome 7	NUP107, NUP84, NPHS11, ODG6; GAMOS7	NUP107	607617	AR
TTC7A	Gastrointestinal defects and immunodeficiency syndrome	TTC7A, TTC7, KIAA1140, MINAT, GIDID	TTC7A	609332	AR
PLA2G4A	Gastrointestinal ulceration, recurrent, with dysfunctional platelets	PLA2G4A, PLA2G4, GURDP	PLA2G4A	600522	AR
GBA	Gaucher disease, perinatal lethal	GBA	GBA	606463	AR
GBA	Gaucher disease, type I	GBA	GBA	606463	AR
GBA	Gaucher disease, type II	GBA	GBA	606463	AR
GBA	Gaucher disease, type III	GBA	GBA	606463	AR
GBA	Gaucher disease, type IIIC	GBA	GBA	606463	AR
ROBO3	Gaze palsy, familial horizontal, with progressive scoliosis, 1	ROBO3, RBIG1, RIG1, HGPPS1	ROBO3	608630	AR
DCC	Gaze palsy, familial horizontal, with progressive scoliosis, 2	DCC, MRMV1, HGPPS2	DCC	120470	AR
ADAMTSL2	Geleophysic dysplasia 1	ADAMTSL2, KIAA0605, GPHYSD1	ADAMTSL2	612277	AR
GORAB	Geroderma osteodysplasticum	GORAB, SCYL1BP1, NTKLBP1, GO	GORAB	607983	AR
TBXAS1	Ghosal hematodiaphyseal syndrome	TBXAS1, GHOSAL, CYP5	TBXAS1	274180	AR
GAN	Giant axonal neuropathy-1	GAN, GAN1	GAN	605379	AR
GP1BB	Giant platelet disorder, isolated	GP1BB, BS, BDPLT1	GP1BB	138720	AR
ITPR1	Gillespie syndrome	ITPR1, SCA15, SCA16, SCA29	ITPR1	147265	AD, AR
ALG9	Gillessen-Kaesbach-Nishimura syndrome	ALG9, DIBD1, CDG1L, GIKANIS	ALG9	606941	AR
SLC12A3	Gitelman syndrome	SLC12A3, NCCT, TSC	SLC12A3	600968	AR
ITGA2B	Glanzmann thrombasthenia 1	ITGA2B, GP2B, CD41B, GT1, BDPLT2, BDPLT16	ITGA2B	607759	AR
GLC3B	Glaucoma 3, primary infantile, B	GLC3B	.	600975	AR
CYP1B1	Glaucoma 3A, primary open angle, congenital, juvenile, or adult onset	CYP1B1, GLC3A, ASGD6	CYP1B1	601771	AR
GLS	Global developmental delay, progressive ataxia, and elevated glutamine	GLS, GLS1, DEE71, CASGID, GDPAG	GLS	138280	AR
MYO1E	Glomerulosclerosis, focal segmental, 6	MYO1E, MYO1C, FSGS6	MYO1E	601479	AR
MRAP	Glucocorticoid deficiency 2	MRAP, FALP, C21orf61, GCCD2, FGD2	MRAP	609196	AR
GCCD3	Glucocorticoid deficiency	GCCD3, FGD3, GCCD2	.	609197	AR
NNT	Glucocorticoid deficiency 4, with or without mineralocorticoid deficiency	NNT, GCCD4	NNT	607878	AR
MC2R	Glucocorticoid deficiency, due to ACTH unresponsiveness	MC2R	MC2R	607397	AR
SLC5A1	Glucose/galactose malabsorption	SLC5A1, SGLT1	SLC5A1	182380	AR
FTCD	Glutamate formiminotransferase deficiency	FTCD	FTCD	606806	AR
GLUL	Glutamine deficiency, congenital	GLUL, GLNS	GLUL	138290	AR
ETFA	Glutaric acidemia IIA	ETFA, GA2, MADD	ETFA	608053	AR
ETFB	Glutaric acidemia IIB	ETFB, MADD	ETFB	130410	AR
ETFDH	Glutaric acidemia IIC	ETFDH, MADD	ETFDH	231675	AR
C7orf10	Glutaric aciduria III	C7orf10, GA3	SUGCT	609187	AR
GCDH	Glutaricaciduria, type I	GCDH	GCDH	608801	AR
GSS	Glutathione synthetase deficiency	GSS, GSHS	GSS	601002	AR
GNMT	Glycine N-methyltransferase deficiency	GNMT	GNMT	606628	AR
SLC6A9	Glycine encephalopathy with normal serum glycine	SLC6A9, GLYT1, GCENSG	SLC6A9	601019	AR
AMT	Glycine encephalopathy	AMT, NKH, GCE	AMT	238310	AR
GLDC	Glycine encephalopathy	GLDC, HYGN1, GCSP, GCE, NKH	GLDC	238300	AR
GYS2	Glycogen storage disease 0, liver	GYS2	GYS2	138571	AR
GYS1	Glycogen storage disease 0, muscle	GYS1, GYS	GYS1	138570	AR
GAA	Glycogen storage disease II	GAA	GAA	606800	AR
AGL	Glycogen storage disease IIIa	AGL, GDE	AGL	610860	AR
AGL	Glycogen storage disease IIIb	AGL, GDE	AGL	610860	AR
GBE1	Glycogen storage disease IV	GBE1, GSD4, APBD	GBE1	607839	AR
PHKG2	Glycogen storage disease IXc	PHKG2, GSD9C	PHKG2	172471	AR
G6PC	Glycogen storage disease Ia	G6PC, G6PT	G6PC1	613742	AR
SLC37A4	Glycogen storage disease Ib	SLC37A4, G6PT1	SLC37A4	602671	AR
SLC37A4	Glycogen storage disease Ic	SLC37A4, G6PT1	SLC37A4	602671	AR
PYGL	Glycogen storage disease VI	PYGL	PYGL	613741	AR
PFKM	Glycogen storage disease VII	PFKM, GSD7	PFKM	610681	AR
PGAM2	Glycogen storage disease X	PGAM2, PGAMM, GSD10	PGAM2	612931	AR
LDHA	Glycogen storage disease XI	LDHA, LDH1, GSD11	LDHA	150000	AR
ALDOA	Glycogen storage disease XII	ALDOA, GSD12	ALDOA	103850	AR
PIGW	Glycosylphosphatidylinositol biosynthesis defect 11	PIGW, HPMRS5	PIGW	610275	AR
GPAA1	Glycosylphosphatidylinositol biosynthesis defect 15	GPAA1, GAA1, GPIBD15	GPAA1	603048	AR
PIGC	Glycosylphosphatidylinositol biosynthesis defect 16	PIGC, GPI2, GPIBD16, MRT62	PIGC	601730	AR
PIGH	Glycosylphosphatidylinositol biosynthesis defect 17	PIGH	PIGH	600154	AR
PIGM	Glycosylphosphatidylinositol deficiency	PIGM	PIGM	610273	AR
KIFBP	Goldberg-Shprintzen megacolon syndrome	KIFBP, KIAA1279	KIFBP	609367	AR
PPP2R3C	Gonadal dysgenesis, dysmorphic facies, retinal dystrophy, and myopathy	PPP2R3C, G5PR, GDRM, SPGF36	PPP2R3C	615902	AR
YY1AP1	Grange syndrome	YY1AP1, YAP, HCCA2, GRNG	YY1AP1	607860	AR
NBEAL2	Gray platelet syndrome	NBEAL2, KIAA0540, GPS, BDPLT4	NBEAL2	614169	AR
LBR	Greenberg skeletal dysplasia	LBR, PHA, PHASK	LBR	600024	AR
MYO5A	Griscelli syndrome, type 1	MYO5A, MYH12, GS1	MYO5A	160777	AR
RAB27A	Griscelli syndrome, type 2	RAB27A, RAM, GS2	RAB27A	603868	AR
MLPH	Griscelli syndrome, type 3	MLPH	MLPH	606526	AR
HESX1	Growth hormone deficiency with pituitary anomalies	HESX1, RPX, CPHD5	HESX1	601802	AD, AR
GHSR	Growth hormone deficiency, isolated partial	GHSR, GHDP	GHSR	601898	AD, AR
GH1	Growth hormone deficiency, isolated, type IA	GH1, GHN, IGHD1A, IGHD1B, IGHD2	GH1	139250	AR
GHRHR	Growth hormone deficiency, isolated, type IV	GHRHR, GHRFR, IGHD4	GHRHR	139191	AR
STAT5B	Growth hormone insensitivity with immune dysregulation 1, autosomal recessive	STAT5B, GHISID2	STAT5B	604260	AR
IGF1	Growth retardation with deafness and mental retardation due to IGF1 deficiency	IGF1	IGF1	147440	AR
FTO	Growth retardation, developmental delay, facial dysmorphism	FTO, GDFD, BMIQ14	FTO	610966	AR
IARS1	Growth retardation, impaired intellectual development, hypotonia, and hepatopathy	IARS1, IARS, GRIDHH	IARS1	600709	AR
OAT	Gyrate atrophy of choroid and retina with or without ornithinemia	OAT, GACR	OAT	613349	AR
PANK2	HARP syndrome	PANK2, NBIA1, PKAN, HARP	PANK2	606157	AR
CLDN10	HELIX syndrome	CLDN10, OSPL, CPETRL3, HELIX	CLDN10	617579	AR
HADHA	HELLP syndrome, maternal, of pregnancy	HADHA, MTPA	HADHA	600890	AR
HMGCL	HMG-CoA lyase deficiency	HMGCL	HMGCL	613898	AR
HMGCS2	HMG-CoA synthase-2 deficiency	HMGCS2	HMGCS2	600234	AR
CTSC	Haim-Munk syndrome	CTSC, CPPI, PALS, PLS, HMS, PDON1, JPD	CTSC	602365	AR
IRX5	Hamamy syndrome	IRX5, HMMS	IRX5	606195	AR
CPOX	Harderoporphyria	CPOX, HARPO	CPOX	612732	AR
ATAD3A	Harel-Yoon syndrome	ATAD3A, HAYOS, PHRINL	ATAD3A	612316	AD, AR
SLC6A19	Hartnup disorder	SLC6A19, HND	SLC6A19	608893	AR
C19orf61	Heart and brain malformation syndrome	C19orf61, SMG9, HBMS	SMG9	613176	AR
PEX1	Heimler syndrome 1	PEX1, ZWS1, PBD1A, PBD1B, HMLR1	PEX1	602136	AR
PEX6	Heimler syndrome 2	PEX6, PXAAA1, PAF2, PBD4A, PDB4B, HMLR2	PEX6	601498	AR
HFE	Hemochromatosis	HFE, HLA-H, HFE1, MVCD7, TFQTL2	HFE	613609	AR
HJV	Hemochromatosis, type 2A	HJV, HFE2A	HJV	608374	AR
HAMP	Hemochromatosis, type 2B	HAMP, LEAP1, HEPC, HFE2B	HAMP	606464	AR
TFR2	Hemochromatosis, type 3	TFR2, HFE3	TFR2	604720	AR
AK1	Hemolytic anemia due to adenylate kinase deficiency	AK1	AK1	103000	AR
GCLC	Hemolytic anemia due to gamma-glutamylcysteine synthetase deficiency	GCLC, GLCLC	GCLC	606857	AR
GPX1	Hemolytic anemia due to glutathione peroxidase deficiency	GPX1, GPXD	GPX1	138320	AR
GSR	Hemolytic anemia due to glutathione reductase deficiency	GSR, GSRD	GSR	138300	AR
GSS	Hemolytic anemia due to glutathione synthetase deficiency	GSS, GSHS	GSS	601002	AR
HK1	Hemolytic anemia due to hexokinase deficiency	HK1, HKD, HMSNR, RP79, NEDVIBA	HK1	142600	AR
TPI1	Hemolytic anemia due to triosephosphate isomerase deficiency	TPI1, TPID	TPI1	190450	AR
CD59	Hemolytic anemia, CD59-mediated, with or without immune-mediated polyneuropathy	CD59, MIC11	CD59	107271	AR
GPI	Hemolytic anemia, nonspherocytic, due to glucose phosphate isomerase deficiency	GPI	GPI	172400	AR
FHL1	Hemophagocytic lymphohistiocytosis, familial	FHL1, HPLH1, HLH1	.	267700	AR
PRF1	Hemophagocytic lymphohistiocytosis, familial, 2	PRF1, HPLH2, FLH2	PRF1	170280	AR
UNC13D	Hemophagocytic lymphohistiocytosis, familial, 3	UNC13D, MUNC13-4, HPLH3, HLH3, FHL3	UNC13D	608897	AR
STX11	Hemophagocytic lymphohistiocytosis, familial, 4	STX11, FHL4, HPLH4, HLH4	STX11	605014	AR
JAM3	Hemorrhagic destruction of the brain, subependymal calcification, and cataracts	JAM3	JAM3	606871	AR
SERPINA1	Hemorrhagic diathesis due to antithrombin Pittsburgh	SERPINA1, PI, AAT	SERPINA1	107400	AR
CP	Hemosiderosis, systemic, due to aceruloplasminemia	CP	CP	117700	AR
CCBE1	Hennekam lymphangiectasia-lymphedema syndrome 1	CCBE1, KIAA1983, HKLLS1	CCBE1	612753	AR
FAT4	Hennekam lymphangiectasia-lymphedema syndrome 2	FAT4, VMLDS2, HKLLS2	FAT4	612411	AR
ADAMTS3	Hennekam lymphangiectasia-lymphedema syndrome 3	ADAMTS3, HKLLS3	ADAMTS3	605011	AR
LIPC	Hepatic lipase deficiency	LIPC, HL, LIPH, HDLCQ12	LIPC	151670	AR
SP110	Hepatic venoocclusive disease with immunodeficiency	SP110, IFI41, IFI75, VODI	SP110	604457	AR
HPS1	Hermansky-Pudlak syndrome 1	HPS1	HPS1	604982	AR
BLOC1S5	Hermansky-Pudlak syndrome 11	BLOC1S5, BLOS5, MUTED, HPS11	BLOC1S5	607289	AR
AP3B1	Hermansky-Pudlak syndrome 2	AP3B1, ADTB3A, HPS2	AP3B1	603401	AR
HPS3	Hermansky-Pudlak syndrome 3	HPS3	HPS3	606118	AR
HPS4	Hermansky-Pudlak syndrome 4	HPS4	HPS4	606682	AR
HPS5	Hermansky-Pudlak syndrome 5	HPS5, RU2, KIAA1017	HPS5	607521	AR
HPS6	Hermansky-Pudlak syndrome 6	HPS6, RU	HPS6	607522	AR
DTNBP1	Hermansky-Pudlak syndrome 7	DTNBP1, HPS7	DTNBP1	607145	AR
BLOC1S3	Hermansky-Pudlak syndrome 8	BLOC1S3, BLOS3, HPS8	BLOC1S3	609762	AR
DIH2	Hernia, congenital diaphragmatic	DIH2	.	222400	AR
CCDC11	Heterotaxy, visceral, 6, autosomal recessive	CCDC11, HTX6	CFAP53	614759	AR
MMP21	Heterotaxy, visceral, 7, autosomal	MMP21, HTX7	MMP21	608416	AR
PKD1L1	Heterotaxy, visceral, 8, autosomal	PKD1L1, HTX8	PKD1L1	609721	AR
MNS1	Heterotaxy, visceral, 9, autosomal, with male infertility	MNS1, FLJ11222, HTX9	MNS1	610766	AR
SLC29A3	Histiocytosis-lymphadenopathy plus syndrome	SLC29A3, ENT3, PHID, HCLAP	SLC29A3	612373	AR
HLCS	Holocarboxylase synthetase deficiency	HLCS, HCS	HLCS	609018	AR
MTHFR	Homocystinuria due to MTHFR deficiency	MTHFR	MTHFR	607093	AR
CBS	Homocystinuria, B6-responsive and nonresponsive types	CBS	CBS	613381	AR
MMADHC	Homocystinuria, cblD type, variant 1	MMADHC, C2orf25	MMADHC	611935	AR
MTRR	Homocystinuria-megaloblastic anemia, cbl E type	MTRR	MTRR	602568	AR
MTR	Homocystinuria-megaloblastic anemia, cblG complementation type	MTR, HMAG	MTR	156570	AR
HDL3	Huntington disease-like	HDL3, HLN2	.	604802	AR
ANTXR2	Hyaline fibromatosis syndrome	ANTXR2, CMG2, HFS	ANTXR2	608041	AR
NALP7	Hydatidiform mole, recurrent, 1	NALP7, NOD12, PYPAF3, HYDM	NLRP7	609661	AR
KHDC3L	Hydatidiform mole, recurrent, 2	KHDC3L, C6orf221, ECAT1, HYDM2	KHDC3L	611687	AR
MEI1	Hydatidiform mole, recurrent, 3	MEI1, SPATA38, HYDM3	MEI1	608797	AR
C11orf80	Hydatidiform mole, recurrent, 4	C11orf80, HYDM4	C11orf80	616109	AR
CCDC88C	Hydrocephalus, congenital, 1	CCDC88C, HKRP2, DAPLE, KIAA1509, HYC1, SCA40	CCDC88C	611204	AR
MPDZ	Hydrocephalus, congenital, 2, with or without brain or eye anomalies	MPDZ, MUPP1, HYC2	MPDZ	603785	AR
WDR81	Hydrocephalus, congenital, 3, with brain anomalies	WDR81, CAMRQ2, HYC3	WDR81	614218	AR
HYLS1	Hydrolethalus syndrome	HYLS1, FLJ32915	HYLS1	610693	AR
LARS2	Hydrops, lactic acidosis, and sideroblastic anemia	LARS2, PRLTS4, HLASA	LARS2	604544	AR
MVK	Hyper-IgD syndrome	MVK, MVLK, POROK3	MVK	251170	AR
ZNF341	Hyper-IgE recurrent infection syndrome 3, autosomal recessive	ZNF341, HIES3	ZNF341	618269	AR
IL6ST	Hyper-IgE recurrent infection syndrome 4, autosomal recessive	IL6ST, HIES4	IL6ST	600694	AR
IL6R	Hyper-IgE recurrent infection syndrome 5, autosomal recessive	IL6R, IL6RQ, IL6QTL, HIES5	IL6R	147880	AR
DOCK8	Hyper-IgE recurrent infection syndrome, autosomal recessive	DOCK8	DOCK8	611432	AR
CA5A	Hyperammonemia due to carbonic anhydrase VA deficiency	CA5A, CA5AD	CA5A	114761	AR
CYP21A2	Hyperandrogenism, nonclassic type, due to 21-hydroxylase deficiency	CYP21A2, CYP21, CA21H	CYP21A2	613815	AR
UGT1A1	Hyperbilirubinemia, familial transient neonatal	UGT1A1, UGT1, GNT1, BILIQTL1	UGT1A1	191740	AR
BLVRA	Hyperbiliverdinemia	BLVRA	BLVRA	109750	AD, AR
CYP24A1	Hypercalcemia, infantile, 1	CYP24A1, CYP24, HCINF1	CYP24A1	126065	AR
SLC34A1	Hypercalcemia, infantile, 2	SLC34A1, SLC17A2, NPT2, NPHLOP1, FRTS2, HCINF2	SLC34A1	182309	AR
CA12	Hyperchlorhidrosis, isolated	CA12	CA12	603263	AR
TJP2	Hypercholanemia, familial 1	TJP2, ZO2, PFIC4, FHCA1	TJP2	607709	AR
SLC10A1	Hypercholanemia, familial 2	SLC10A1, NTCP1, FHCA2	SLC10A1	182396	AR
BAAT	Hypercholanemia, familial	BAAT, HCHO, BACD1	BAAT	602938	AR
LDLR	Hypercholesterolemia, familial, 1	LDLR, FHCL1, FHC, FH, LDLCQ2	LDLR	606945	AD, AR
LDLRAP1	Hypercholesterolemia, familial, 4	LDLRAP1, ARH, FHCB2, FHCB1, FHCL4	LDLRAP1	605747	AR
GLRA1	Hyperekplexia 1	GLRA1, STHE, HKPX1	GLRA1	138491	AD, AR
GLRB	Hyperekplexia 2	GLRB, HKPX2	GLRB	138492	AR
SLC6A5	Hyperekplexia 3	SLC6A5, GLYT2, HKPX3	SLC6A5	604159	AD, AR
ATAD1	Hyperekplexia 4	ATAD1, THORASE, HKPX4	ATAD1	614452	AR
LIAS	Hyperglycinemia, lactic acidosis, and seizures	LIAS, PDHLD, HGCLAS	LIAS	607031	AR
ABCC8	Hyperinsulinemic hypoglycemia, familial, 1	ABCC8, SUR, PHHI, SUR1, HHF1, TNDM2, PNDM3	ABCC8	600509	AD, AR
KCNJ11	Hyperinsulinemic hypoglycemia, familial, 2	KCNJ11, BIR, PHHI, HHF2, TNDM3, MODY13, PNDM2	KCNJ11	600937	AD, AR
HADHSC	Hyperinsulinemic hypoglycemia, familial, 4	HADHSC, SCHAD, HHF4	HADH	601609	AR
GPIHBP1	Hyperlipoproteinemia, type 1D	GPIHBP1, HYPL1D	GPIHBP1	612757	AR
APOC2	Hyperlipoproteinemia, type Ib	APOC2	APOC2	608083	AR
AASS	Hyperlysinemia	AASS	AASS	605113	AR
SLC30A10	Hypermanganesemia with dystonia 1	SLC30A10, ZNT10, HMNDYT1	SLC30A10	611146	AR
SLC39A14	Hypermanganesemia with dystonia 2	SLC39A14, ZIP14, KIAA0062, HMNDYT2, HCIN	SLC39A14	608736	AR
ADK	Hypermethioninemia due to adenosine kinase deficiency	ADK	ADK	102750	AR
AHCY	Hypermethioninemia with deficiency of S-adenosylhomocysteine hydrolase	AHCY, SAHH	AHCY	180960	AR
MAT1A	Hypermethioninemia, persistent, autosomal dominant, due to methionine adenosyltransferase I/III deficiency	MAT1A, MATA1, SAMS1	MAT1A	610550	AD, AR
SLC25A15	Hyperornithinemia-hyperammonemia-homocitrullinemia syndrome	SLC25A15, ORNT1, HHH	SLC25A15	603861	AR
AGXT	Hyperoxaluria, primary, type 1	AGXT, SPAT	AGXT	604285	AR
GRHPR	Hyperoxaluria, primary, type II	GRHPR, GLXR	GRHPR	604296	AR
HOGA1	Hyperoxaluria, primary, type III	HOGA1, DHDPSL, HP3	HOGA1	613597	AR
CASR	Hyperparathyroidism, neonatal	CASR, HHC1, PCAR1, FIH, EIG8, HYPOC1	CASR	601199	AD, AR
TRPV6	Hyperparathyroidism, transient neonatal	TRPV6, ECAC2, CAT1, CATL, HRPTTN	TRPV6	606680	AR
PTS	Hyperphenylalaninemia, BH4-deficient, A	PTS	PTS	612719	AR
GCH1	Hyperphenylalaninemia, BH4-deficient, B	GCH1, DYT5, HPABH4B	GCH1	600225	AR
QDPR	Hyperphenylalaninemia, BH4-deficient, C	QDPR, DHPR	QDPR	612676	AR
PCBD1	Hyperphenylalaninemia, BH4-deficient, D	PCBD1, DCOH	PCBD1	126090	AR
DNAJC12	Hyperphenylalaninemia, mild, non-BH4-deficient	DNAJC12, JDP1, HPANBH4	DNAJC12	606060	AR
PIGV	Hyperphosphatasia with mental retardation syndrome 1	PIGV, HPMRS1	PIGV	610274	AR
PIGO	Hyperphosphatasia with mental retardation syndrome 2	PIGO, HPMRS2	PIGO	614730	AR
PGAP2	Hyperphosphatasia with mental retardation syndrome 3	PGAP2, FRAG1, HPMRS3, MRT17, MRT21	PGAP2	615187	AR
PGAP3	Hyperphosphatasia with mental retardation syndrome 4	PGAP3, PERLD1, CAB2, MGC9753, HPMRS4	PGAP3	611801	AR
PIGY	Hyperphosphatasia with mental retardation syndrome 6	PIGY, HPMRS6	PIGY	610662	AR
PRLR	Hyperprolactinemia	PRLR, MFAB, HPRL	PRLR	176761	AD, AR
PRODH	Hyperprolinemia, type I	PRODH, PRODH2, SCZD4	PRODH	606810	AR
ALDH4A1	Hyperprolinemia, type II	ALDH4A1, ALDH4, P5CDH	ALDH4A1	606811	AR
HTGH	Hypertrichosis terminalis, generalized, with or without gingival hyperplasia	HTGH, DEL17q24	.	135400	AR
GPD1	Hypertriglyceridemia, transient infantile	GPD1, HTGTI	GPD1	138420	AR
HPGD	Hypertrophic osteoarthropathy, primary, autosomal recessive 1	HPGD, PGDH1, PHOAR1	HPGD	601688	AR
SLCO2A1	Hypertrophic osteoarthropathy, primary, autosomal recessive 2	SLCO2A1, OATP2A1, PGT, SLC21A2, PHOAR2, PHOAD	SLCO2A1	601460	AR
SARS2	Hyperuricemia, pulmonary hypertension, renal failure, and alkalosis	SARS2	SARS2	612804	AR
CYP11B2	Hypoaldosteronism, congenital, due to CMO I deficiency	CYP11B2	CYP11B2	124080	AR
CYP11B2	Hypoaldosteronism, congenital, due to CMO II deficiency	CYP11B2	CYP11B2	124080	AR
APOB	Hypobetalipoproteinemia	APOB, FLDB, LDLCQ4, FCHL2	APOB	107730	AR
ANGPTL3	Hypobetalipoproteinemia, familial, 2	ANGPTL3, ANGPT5, FHBL2	ANGPTL3	604774	AR
FGB	Hypofibrinogenemia, congenital	FGB	FGB	134830	AR
FGG	Hypofibrinogenemia, congenital	FGG	FGG	134850	AR
TAC3	Hypogonadotropic hypogonadism 10 with or without anosmia	TAC3, NKNB, HH10	TAC3	162330	AR
TACR3	Hypogonadotropic hypogonadism 11 with or without anosmia	TACR3, NK3R, HH11	TACR3	162332	AR
IL17RD	Hypogonadotropic hypogonadism 18 with or without anosmia	IL17RD, SEF, HH18	IL17RD	606807	AD, AR, DD
FEZF1	Hypogonadotropic hypogonadism 22, with or without anosmia	FEZF1, FEZ, ZNF312B, HH22	FEZF1	613301	AR
LHB	Hypogonadotropic hypogonadism 23 with or without anosmia	LHB, HH23	LHB	152780	AR
FSHB	Hypogonadotropic hypogonadism 24 without anosmia	FSHB, HH24	FSHB	136530	AR
GNRHR	Hypogonadotropic hypogonadism 7 without anosmia	GNRHR, LHRHR, HH7	GNRHR	138850	AR
KISS1R	Hypogonadotropic hypogonadism 8 with or without anosmia	KISS1R, GPR54, HH8, CPPB1	KISS1R	604161	AR
KCNJ16	Hypokalemic tubulopathy and deafness	KCNJ16, KIR5.1, HKTD	KCNJ16	605722	AR
TRPM6	Hypomagnesemia 1, intestinal	TRPM6, CHAK2, HOMG1	TRPM6	607009	AR
CLDN16	Hypomagnesemia 3, renal	CLDN16, PCLN1, HOMG3	CLDN16	603959	AR
EGF	Hypomagnesemia 4, renal	EGF, URG, HOMG4	EGF	131530	AR
CLDN19	Hypomagnesemia 5, renal, with ocular involvement	CLDN19, HOMG5	CLDN19	610036	AR
CNNM2	Hypomagnesemia, seizures, and mental retardation	CNNM2, ACDP2, HOMG6, HOMGSMR	CNNM2	607803	AD, AR
EGR2	Hypomyelinating neuropathy, congenital, 1	EGR2, KROX20, CHN1	EGR2	129010	AD, AR
CNTNAP1	Hypomyelinating neuropathy, congenital, 3	CNTNAP1, CASPR, P190, CHN3	CNTNAP1	602346	AR
DARS1	Hypomyelination with brainstem and spinal cord involvement and leg spasticity	DARS1, DARS, HBSL	DARS1	603084	AR
PTH	Hypoparathyroidism, familial isolated 1	PTH, FIH1	PTH	168450	AD, AR
GCM2	Hypoparathyroidism, familial isolated 2	GCM2, GCMB, HRPT4, FIH2	GCM2	603716	AD, AR
TBCE	Hypoparathyroidism-retardation-dysmorphism syndrome	TBCE, KCS, KCS1, HRD, PEAMO	TBCE	604934	AR
ALPL	Hypophosphatasia, adult	ALPL, HOPS, TNSALP, HPPA, HPPO, HPPI, HPPC	ALPL	171760	AD, AR
ALPL	Hypophosphatasia, childhood	ALPL, HOPS, TNSALP, HPPA, HPPO, HPPI, HPPC	ALPL	171760	AR
ALPL	Hypophosphatasia, infantile	ALPL, HOPS, TNSALP, HPPA, HPPO, HPPI, HPPC	ALPL	171760	AR
SLC34A3	Hypophosphatemic rickets with hypercalciuria	SLC34A3, NPTIIC, HHRH	SLC34A3	609826	AR
DMP1	Hypophosphatemic rickets, AR	DMP1, ARHR, ARHP	DMP1	600980	AR
ENPP1	Hypophosphatemic rickets, autosomal recessive, 2	ENPP1, PDNP1, NPPS, M6S1, PCA1, ARHR2, COLED	ENPP1	173335	AR
GJA1	Hypoplastic left heart syndrome 1	GJA1, CX43, ODDD, SDTY3, ODOD, HSS, AVSD3, HLHS1, CMDR, EKVP3	GJA1	121014	AR
F2	Hypoprothrombinemia	F2, THPH1, RPRGL2	F2	176930	AR
SLC6A6	Hypotaurinemic retinal degeneration and cardiomyopathy	SLC6A6, TAUT, HTRDC	SLC6A6	186854	AR
TSHB	Hypothyroidism, congenital, nongoitrous 4	TSHB, CHNG4	TSHB	188540	AR
TSHR	Hypothyroidism, congenital, nongoitrous, 1	TSHR, CHNG1	TSHR	603372	AR
TRHR	Hypothyroidism, congenital, nongoitrous, 7	TRHR, CHNG7	TRHR	188545	AR
P4HTM	Hypotonia, hypoventilation, impaired intellectual development, dysautonomia, epilepsy, and eye abnormalities	P4HTM, PH4, HIDEA	P4HTM	614584	AR
NALCN	Hypotonia, infantile, with psychomotor retardation and characteristic facies 1	NALCN, IHPRF1, CLIFAHDD	NALCN	611549	AR
UNC80	Hypotonia, infantile, with psychomotor retardation and characteristic facies 2	UNC80, C2orf21, KIAA1843	UNC80	612636	AR
TBCK	Hypotonia, infantile, with psychomotor retardation and characteristic facies 3	TBCK, IHPRF3	TBCK	616899	AR
CCDC174	Hypotonia, infantile, with psychomotor retardation	CCDC174, HSPC212, IHPM	CCDC174	616735	AR
DEL2p21	Hypotonia-cystinuria syndrome	DEL2p21, C2DELp21	.	606407	AR
HYPT10	Hypotrichosis	HYPT10	.	614238	AR
LSS	Hypotrichosis 14	LSS, OSC, CTRCT44, HYPT14, APMR4	LSS	600909	AR
DSG4	Hypotrichosis 6	DSG4, LAH, HYPT6	DSG4	607892	AR
LIPH	Hypotrichosis 7	LIPH, LAH2, ARWH2, HYPT7	LIPH	607365	AR
LPAR6	Hypotrichosis 8	LPAR6, P2RY5, P2Y5, LAH3, ARWH1, HYPT8	LPAR6	609239	AR
HYPT9	Hypotrichosis	HYPT9	.	614237	AR
DSC3	Hypotrichosis and recurrent skin vesicles	DSC3, DSC4	DSC3	600271	AR
CDH3	Hypotrichosis, congenital, with juvenile macular dystrophy	CDH3, CDHP, PCAD, HJMD	CDH3	114021	AR
SOX18	Hypotrichosis-lymphedema-telangiectasia syndrome	SOX18, HLTS, HLTRS	SOX18	601618	AR
SLC2A9	Hypouricemia, renal, 2	SLC2A9, GLUT9, UAQTL2	SLC2A9	606142	AD, AR
SLC22A12	Hypouricemia, renal	SLC22A12, OAT4L, URAT1	SLC22A12	607096	AR
POLE	IMAGE-I syndrome	POLE, CRCS12, FILS, IMAGEI	POLE	174762	AR
SLC27A4	Ichthyosis prematurity syndrome	SLC27A4, FATP4, IPS	SLC27A4	604194	AR
FLG	Ichthyosis vulgaris	FLG, ATOD2	FLG	135940	AD, AR
TGM1	Ichthyosis, congenital, autosomal recessive 1	TGM1, ICR2, ARCI1	TGM1	190195	AR
PNPLA1	Ichthyosis, congenital, autosomal recessive 10	PNPLA1, ARCI10	PNPLA1	612121	AR
ST14	Ichthyosis, congenital, autosomal recessive 11	ST14, MTSP1, ARCI11	ST14	606797	AR
CASP14	Ichthyosis, congenital, autosomal recessive 12	CASP14, ARCI12	CASP14	605848	AR
SDR9C7	Ichthyosis, congenital, autosomal recessive 13	SDR9C7, SDRO, ARCI13	SDR9C7	609769	AR
SULT2B1	Ichthyosis, congenital, autosomal recessive 14	SULT2B1, ARCI14	SULT2B1	604125	AR
ALOX12B	Ichthyosis, congenital, autosomal recessive 2	ALOX12B, ARCI2	ALOX12B	603741	AR
ALOXE3	Ichthyosis, congenital, autosomal recessive 3	ALOXE3, ARCI3	ALOXE3	607206	AR
ABCA12	Ichthyosis, congenital, autosomal recessive 4A	ABCA12, ARCI4A, ARCI4B, ICR2B, LI2	ABCA12	607800	AR
ABCA12	Ichthyosis, congenital, autosomal recessive 4B (harlequin)	ABCA12, ARCI4A, ARCI4B, ICR2B, LI2	ABCA12	607800	AR
CYP4F22	Ichthyosis, congenital, autosomal recessive 5	CYP4F22, ARCI5, LI3	CYP4F22	611495	AR
NIPAL4	Ichthyosis, congenital, autosomal recessive 6	NIPAL4, ICHYN, ARCI6	NIPAL4	609383	AR
ARCI7	Ichthyosis, congenital, autosomal recessive	ARCI7	.	615022	AR
LIPN	Ichthyosis, congenital, autosomal recessive 8	LIPN, LIPL4, ARCI8, LI4	LIPN	613924	AR
CERS3	Ichthyosis, congenital, autosomal recessive 9	CERS3, LASS3, ARCI9	CERS3	615276	AR
CLDN1	Ichthyosis, leukocyte vacuoles, alopecia, and sclerosing cholangitis	CLDN1, SEMP1, ILVASC	CLDN1	603718	AR
ELOVL4	Ichthyosis, spastic quadriplegia, and mental retardation	ELOVL4, ADMD, STGD2, STGD3, ISQMR, SCA34	ELOVL4	605512	AR
CUBN	Imerslund-Grasbeck syndrome 1	CUBN, IFCR, IGS1	CUBN	602997	AR
AMN	Imerslund-Grasbeck syndrome 2	AMN, IGS2	AMN	605799	AR
SLC36A2	Iminoglycinuria, digenic	SLC36A2, PAT2	SLC36A2	608331	AR, DR
SLC6A19	Iminoglycinuria, digenic	SLC6A19, HND	SLC6A19	608893	AR, DR
SLC6A20	Iminoglycinuria, digenic	SLC6A20, XT3	SLC6A20	605616	AR, DR
STIM1	Immunodeficiency 10	STIM1, TAM1, IMD10, STRMK	STIM1	605921	AR
CARD11	Immunodeficiency 11A	CARD11, CARMA1, BIMP3, PPBL, BENTA, IMD11A	CARD11	607210	AR
MALT1	Immunodeficiency 12	MALT1, MLT, IMD12	MALT1	604860	AR
PIK3CD	Immunodeficiency 14B, autosomal recessive	PIK3CD, APDS, IMD14A, IMD14B, ROCHIS	PIK3CD	602839	AR
IKBKB	Immunodeficiency 15B	IKBKB, NFKBIKB, IMD15B, IMD15A	IKBKB	603258	AR
CD3G	Immunodeficiency 17, CD3 gamma deficient	CD3G, IMD17	CD3G	186740	AR
CD3E	Immunodeficiency 18	CD3E, IMD18	CD3E	186830	AR
CD3E	Immunodeficiency 18, SCID variant	CD3E, IMD18	CD3E	186830	AR
CD3D	Immunodeficiency 19	CD3D, T3D, IMD19	CD3D	186790	AR
FCGR3A	Immunodeficiency 20	FCGR3A, CD16, IGFR3, IMD20	FCGR3A	146740	AR
PGM3	Immunodeficiency 23	PGM3, AGM1, IMD23	PGM3	172100	AR
CTPS1	Immunodeficiency 24	CTPS1, CTPS, IMD24	CTPS1	123860	AR
PRKDC	Immunodeficiency 26, with or without neurologic abnormalities	PRKDC, HYRC1, DNPK1, IMD26	PRKDC	600899	AR
IFNGR1	Immunodeficiency 27A, mycobacteriosis, AR	IFNGR1, IMD27A, IMD27B	IFNGR1	107470	AR
IFNGR2	Immunodeficiency 28, mycobacteriosis	IFNGR2, IFNGT1, IFGR2, IMD28	IFNGR2	147569	AR
IL12B	Immunodeficiency 29, mycobacteriosis	IL12B, NKSF2, IMD29	IL12B	161561	AR
IL12RB1	Immunodeficiency 30	IL12RB1, IMD30	IL12RB1	601604	AR
STAT1	Immunodeficiency 31B, mycobacterial and viral infections, autosomal recessive	STAT1, CANDF7, IMD31A, IMD31B, IMD31C	STAT1	600555	AR
IRF8	Immunodeficiency 32B, monocyte and dendritic cell deficiency, autosomal recessive	IRF8, ICSBP1, IMD32A, IMD32B	IRF8	601565	AR
TYK2	Immunodeficiency 35	TYK2, IMD35	TYK2	176941	AR
ISG15	Immunodeficiency 38	ISG15, G1P2, IFI15, IMD38	ISG15	147571	AR
DOCK2	Immunodeficiency 40	DOCK2, IMD40	DOCK2	603122	AR
IL2RA	Immunodeficiency 41 with lymphoproliferation and autoimmunity	IL2RA, CD25, IL2R, IDDM10, IMD41	IL2RA	147730	AR
RORC	Immunodeficiency 42	RORC, RORG, RZRG, IMD42	RORC	602943	AR
B2M	Immunodeficiency 43	B2M, IMD43	B2M	109700	AR
STAT2	Immunodeficiency 44	STAT2, IMD44, PTORCH3	STAT2	600556	AR
TFRC	Immunodeficiency 46	TFRC, TFR, CD71, IMD46	TFRC	190010	AR
ZAP70	Immunodeficiency 48	ZAP70, SRK, ADMIO2, IMD48	ZAP70	176947	AR
IL17RA	Immunodeficiency 51	IL17RA, IL17R, IMD51	IL17RA	605461	AR
LAT	Immunodeficiency 52	LAT, IMD52	LAT	602354	AR
MCM4	Immunodeficiency 54	MCM4, NKGCD, NKCD, IMD54	MCM4	602638	AR
GINS1	Immunodeficiency 55	GINS1, PSF1, KIAA0186, IMD55	GINS1	610608	AR
IL21R	Immunodeficiency 56	IL21R, IMD56	IL21R	605383	AR
RIPK1	Immunodeficiency 57 with autoinflammation	RIPK1, RIP1, RIP, IMD57, AIEFL	RIPK1	603453	AR
CARMIL2	Immunodeficiency 58	CARMIL2, RLTPR, IMD58	CARMIL2	610859	AR
IL2RB	Immunodeficiency 63 with lymphoproliferation and autoimmunity	IL2RB, IMD63	IL2RB	146710	AR
RASGRP1	Immunodeficiency 64	RASGRP1, IMD64	RASGRP1	603962	AR
IRF9	Immunodeficiency 65, susceptibility to viral infections	IRF9, ISGF3, ISGF3G	IRF9	147574	AR
IRAK4	Immunodeficiency 67	IRAK4, REN64, IPD1, IMD67	IRAK4	606883	AR
MYD88	Immunodeficiency 68	MYD88, MYD88D, IMD68	MYD88	602170	AR
TRAC	Immunodeficiency 7, TCR-alpha/beta deficient	TRAC, TRCA, TRA, IMD7	TRAC	186880	AR
ARPC1B	Immunodeficiency 71 with inflammatory disease and congenital thrombocytopenia	ARPC1B, ARC41, IMD71	ARPC1B	604223	AR
NCKAP1L	Immunodeficiency 72 with autoinflammation	NCKAP1L, HEM1, IMD72	NCKAP1L	141180	AR
TET2	Immunodeficiency 75	TET2, KIAA1546, MDS, IMD75	TET2	612839	AR
FCHO1	Immunodeficiency 76	FCHO1, IMD76	FCHO1	613437	AR
TPP2	Immunodeficiency 78 with autoimmunity and developmental delay	TPP2, IMD78	TPP2	190470	AR
CD4	Immunodeficiency 79	CD4, OKT4D, IMD79	CD4	186940	AR
CORO1A	Immunodeficiency 8	CORO1A, TACO, CLIPINA, IMD8	CORO1A	605000	AR
MCM10	Immunodeficiency 80 with or without cardiomyopathy	MCM10, CNA43, IMD80	MCM10	609357	AR
ORAI1	Immunodeficiency 9	ORAI1, TMEM142A, CRACM1, IMD9, TAM2	ORAI1	610277	AR
LAMTOR2	Immunodeficiency due to defect in MAPBP-interacting protein	LAMTOR2, MAPBPIP, p14,	LAMTOR2	610389	AR
FCN3	Immunodeficiency due to ficolin 3 deficiency	FCN3, HAKA1	FCN3	604973	AR
PNP	Immunodeficiency due to purine nucleoside phosphorylase deficiency	PNP, NP	PNP	164050	AR
UNG	Immunodeficiency with hyper IgM, type 5	UNG, DGU, HIGM5	UNG	191525	AR
AICDA	Immunodeficiency with hyper-IgM, type 2	AICDA, AID, HIGM2	AICDA	605257	AR
CD40	Immunodeficiency with hyper-IgM, type 3	CD40, TNFRSF5	CD40	109535	AR
ICOS	Immunodeficiency, common variable, 1	ICOS, AILIM, CVID1	ICOS	604558	AR
TNFRSF13B	Immunodeficiency, common variable, 2	TNFRSF13B, TACI, CVID2	TNFRSF13B	604907	AD, AR
CD19	Immunodeficiency, common variable, 3	CD19, CVID3	CD19	107265	AR
TNFRSF13C	Immunodeficiency, common variable, 4	TNFRSF13C, BAFFR, CVID4	TNFRSF13C	606269	AR
CD81	Immunodeficiency, common variable, 6	CD81, TAPA1, CVID6	CD81	186845	AR
CR2	Immunodeficiency, common variable, 7	CR2, C3DR, SLEB9, CVID7	CR2	120650	AR
LRBA	Immunodeficiency, common variable, 8, with autoimmunity	LRBA, LBA, CDC4L, CVID8	LRBA	606453	AR
DNMT3B	Immunodeficiency-centromeric instability-facial anomalies syndrome 1	DNMT3B, ICF1, FSHD4	DNMT3B	602900	AR
ZBTB24	Immunodeficiency-centromeric instability-facial anomalies syndrome 2	ZBTB24, PATZ2, ZNF450, KIAA0441, ICF2	ZBTB24	614064	AR
CDCA7	Immunodeficiency-centromeric instability-facial anomalies syndrome 3	CDCA7, JPO1, ICF3	CDCA7	609937	AR
HELLS	Immunodeficiency-centromeric instability-facial anomalies syndrome 4	HELLS, LSH, ICF4	HELLS	603946	AR
IGAD1	Immunoglobulin A deficiency	IGAD1	.	137100	AD, AR, IC
EXTL3	Immunoskeletal dysplasia with neurodevelopmental abnormalities	EXTL3, EXTR1, ISDNA	EXTL3	605744	AR
ACO2	Infantile cerebellar-retinal degeneration	ACO2, ICRD, OPA9	ACO2	100850	AR
NBAS	Infantile liver failure syndrome 2	NBAS, NAG, SOPH, ILFS2	NBAS	608025	AR
RINT1	Infantile liver failure syndrome 3	RINT1, ILFS3	RINT1	610089	AR
PLA2G6	Infantile neuroaxonal dystrophy 1	PLA2G6, IPLA2, INAD1, NBIA2B, NBIA2A, PARK14	PLA2G6	603604	AR
YARS1	Infantile-onset multisystem neurologic, endocrine, and pancreatic disease 2	YARS1, YARS, CMTDIC, TYRRS, YTS, YRS, IMNEPD2	YARS1	603623	AR
PTRH2	Infantile-onset multisystem neurologic, endocrine, and pancreatic disease	PTRH2, BIT1, IMNEPD	PTRH2	608625	AR
FADD	Infections, recurrent, with encephalopathy, hepatic dysfunction, and cardiovascular malformations	FADD	FADD	602457	AR
CRFB4	Inflammatory bowel disease 25, early onset, autosomal recessive	CRFB4, IBD25	IL10RB	123889	AR
IL10RA	Inflammatory bowel disease 28, early onset, autosomal recessive	IL10RA, IL10R, IBD28	IL10RA	146933	AR
TGFB1	Inflammatory bowel disease, immunodeficiency, and encephalopathy	TGFB1, DPD1, CED, IBDIMDE	TGFB1	190180	AR
SCN9A	Insensitivity to pain, congenital	SCN9A, NENA, PN1, SFNP, HSAN2D	SCN9A	603415	AR
NTRK1	Insensitivity to pain, congenital, with anhidrosis	NTRK1, TRKA	NTRK1	191315	AR
IGF1R	Insulin-like growth factor I, resistance to	IGF1R	IGF1R	147370	AD, AR
CPE	Intellectual developmental disorder and hypogonadotropic hypogonadism	CPE, IDDHH	CPE	114855	AR
SCAPER	Intellectual developmental disorder and retinitis pigmentosa	SCAPER, KIAA1454, IDDRP	SCAPER	611611	AR
PUS7	Intellectual developmental disorder with abnormal behavior, microcephaly, and short stature	PUS7, KIAA1897, IDDABS	PUS7	616261	AR
GNB5	Intellectual developmental disorder with cardiac arrhythmia	GNB5, GB5, IDDCA, LADCI	GNB5	604447	AR
TMEM94	Intellectual developmental disorder with cardiac defects and dysmorphic facies	TMEM94, KIAA0195, IDDCDF	TMEM94	618163	AR
OTUD6B	Intellectual developmental disorder with dysmorphic facies, seizures, and distal limb anomalies	OTUD6B, DUBA5, IDDFSDA	OTUD6B	612021	AR
ALG14	Intellectual developmental disorder with epilepsy, behavioral abnormalities, and coarse facies	ALG14, CMS15, IDDEBF, MEPCA	ALG14	612866	AR
SLC45A1	Intellectual developmental disorder with neuropsychiatric features	SLC45A1, DNB5, IDDNPF	SLC45A1	605763	AR
PDE2A	Intellectual developmental disorder with paroxysmal dyskinesia or seizures	PDE2A, IDDPADS	PDE2A	602658	AR
ABCA2	Intellectual developmental disorder with poor growth and with or without seizures or ataxia	ABCA2, ABC2, IDPOGSA	ABCA2	600047	AR
IQSEC1	Intellectual developmental disorder with short stature and behavioral abnormalities	IQSEC1, KIAA0763, IDDSSBA	IQSEC1	610166	AR
FBXL3	Intellectual developmental disorder with short stature, facial anomalies, and speech defects	FBXL3, FBXL3A, FBL3, IDDSFAS	FBXL3	605653	AR
NEMF	Intellectual developmental disorder with speech delay and axonal peripheral neuropathy	NEMF, SDCCAG1, IDDSAPN	NEMF	608378	AR
ST3GAL3	Intellectual developmental disorder, autosomal recessive 12	ST3GAL3, SIAT6, ST3GALII, MRT12, DEE15	ST3GAL3	606494	AR
ZBTB11	Intellectual developmental disorder, autosomal recessive 69	ZBTB11, MRT69	ZBTB11	618181	AR
RSRC1	Intellectual developmental disorder, autosomal recessive 70	RSRC1, SRRP53, MRT70	RSRC1	613352	AR
ALKBH8	Intellectual developmental disorder, autosomal recessive 71	ALKBH8, ABH8, MRT71	ALKBH8	613306	AR
METTL5	Intellectual developmental disorder, autosomal recessive 72	METTL5, HSPC133, MRT72	METTL5	618628	AR
IL1RN	Interleukin 1 receptor antagonist deficiency	IL1RN, MVCD4, DIRA	IL1RN	147679	AR
MARS1	Interstitial lung and liver disease	MARS1, MARS, MTRNS, METRS, ILLD, CMT2U	MARS1	156560	AR
ITGA3	Interstitial lung disease, nephrotic syndrome, and epidermolysis bullosa, congenital	ITGA3, CD49C, GAPB3, ILNEB	ITGA3	605025	AR
FAN1	Interstitial nephritis, karyomegalic	FAN1, MTMR15, KIAA1018, KMIN	FAN1	613534	AR
CBLIF	Intrinsic factor deficiency	CBLIF, GIF, IF	CBLIF	609342	AR
TMPRSS6	Iron-refractory iron deficiency anemia	TMPRSS6, IRIDA	TMPRSS6	609862	AR
ACAD8	Isobutyryl-CoA dehydrogenase deficiency	ACAD8	ACAD8	604773	AR
IVD	Isovaleric acidemia	IVD	IVD	607036	AR
GTPBP2	Jaberi-Elahi syndrome	GTPBP2, JABELS	GTPBP2	607434	AR
CNNM4	Jalili syndrome	CNNM4, ACDP4	CNNM4	607805	AR
RBBP8	Jawad syndrome	RBBP8, RIM, SCKL2, JWDS	RBBP8	604124	AR
KCNE1	Jervell and Lange-Nielsen syndrome 2	KCNE1, JLNS, LQT5, JLNS2	KCNE1	176261	AR
KCNQ1	Jervell and Lange-Nielsen syndrome	KCNQ1, KCNA9, LQT1, KVLQT1, ATFB3, SQT2	KCNQ1	607542	AR
UBR1	Johanson-Blizzard syndrome	UBR1, JBS	UBR1	605981	AR
GZF1	Joint laxity, short stature, and myopia	GZF1, ZNF336, JLSM	GZF1	613842	AR
INPP5E	Joubert syndrome 1	INPP5E, MORMS, JBTS1, CORS1	INPP5E	613037	AR
KIF7	Joubert syndrome 12	KIF7, HLS2, ACLS, JBTS12, AGBK	KIF7	611254	AR
TECT1	Joubert syndrome 13	TECT1, JBTS13	TCTN1	609863	AR
TMEM237	Joubert syndrome 14	TMEM237, ALS2CR4, JBTS14	TMEM237	614423	AR
CEP41	Joubert syndrome 15	CEP41, TSGA14, JBTS15	CEP41	610523	AR
TMEM138	Joubert syndrome 16	TMEM138, JBTS16	TMEM138	614459	AR
CPLANE1	Joubert syndrome 17	CPLANE1, C5orf42, JBTS17, OFD6	CPLANE1	614571	AR
TCTN3	Joubert syndrome 18	TCTN3, TECT3, C10orf61, OFD4, JBTS18	TCTN3	613847	AR
ZNF423	Joubert syndrome 19	ZNF423, ZFP423, OAZ, KIAA0760, NPHP14, JBTS19	ZNF423	604557	AD, AR
TMEM216	Joubert syndrome 2	TMEM216, JBTS2, CORS2, MKS2	TMEM216	613277	AR
TMEM231	Joubert syndrome 20	TMEM231, JBTS20, MKS11	TMEM231	614949	AR
CSPP1	Joubert syndrome 21	CSPP1, CSPP, JBTS21	CSPP1	611654	AR
PDE6D	Joubert syndrome 22	PDE6D, JBTS22	PDE6D	602676	AR
KIAA0586	Joubert syndrome 23	KIAA0586, TALPID3, JBTS23, SRTD14	KIAA0586	610178	AR
TCTN2	Joubert syndrome 24	TCTN2, TECT2, MKS8, JBTS24	TCTN2	613846	AR
CEP104	Joubert syndrome 25	CEP104, GLYBP, KIAA0562, JBTS25	CEP104	616690	AR
KATNIP	Joubert syndrome 26	KATNIP, KIAA0556	KATNIP	616650	AR
B9D1	Joubert syndrome 27	B9D1, MKSR1, MKS9, JBTS27	B9D1	614144	AR
MKS1	Joubert syndrome 28	MKS1, MKS, BBS13, JBTS28	MKS1	609883	AR
AHI1	Joubert syndrome 3	AHI1	AHI1	608894	AR
ARMC9	Joubert syndrome 30	ARMC9, KIAA1868, JBTS30	ARMC9	617612	AR
CEP120	Joubert syndrome 31	CEP120, CCDC100, SRTD13, JBTS31	CEP120	613446	AR
SUFU	Joubert syndrome 32	SUFU, SUFUXL, SUFUH, JBTS32	SUFU	607035	AR
PIBF1	Joubert syndrome 33	PIBF1, JBTS33	PIBF1	607532	AR
B9D2	Joubert syndrome 34	B9D2, MKS10, JBTS34	B9D2	611951	AR
ARL3	Joubert syndrome 35	ARL3, ARFL3, JBTS35, RP83	ARL3	604695	AR
FAM149B1	Joubert syndrome 36	FAM149B1, KIAA0974, JBTS36	FAM149B1	618413	AR
TOGARAM1	Joubert syndrome 37	TOGARAM1, FAM179B, KIAA0423, JBTS37	TOGARAM1	617618	AR
NPHP1	Joubert syndrome 4	NPHP1, NPH1, SLSN1, JBTS4	NPHP1	607100	AR
CEP290	Joubert syndrome 5	CEP290, KIAA0373, 3H11AG, JBTS5, SLSN6, LCA10, BBS14	CEP290	610142	AR
TMEM67	Joubert syndrome 6	TMEM67, MKS3, JBTS6, NPHP11	TMEM67	609884	AR
RPGRIP1L	Joubert syndrome 7	RPGRIP1L, KIAA1005, JBTS7, MKS5, COACH3	RPGRIP1L	610937	AR
ARL13B	Joubert syndrome 8	ARL13B, ARL2L1, JBTS8	ARL13B	608922	AR
CC2D2A	Joubert syndrome 9	CC2D2A, KIAA1345, MKS6, COACH2	CC2D2A	612013	AR
ESCO2	Juberg-Hayward syndrome	ESCO2, RBS, JHS	ESCO2	609353	AR
LACC1	Juvenile arthritis	LACC1, C13orf31, JUVAR	LACC1	613409	AR
SRD5A3	Kahrizi syndrome	SRD5A3, SRD5A2L, CDG1Q, KRIZI	SRD5A3	611715	AR
NAGA	Kanzaki disease	NAGA	NAGA	104170	AR
IGKC	Kappa light chain deficiency	IGKC, IGKCD	IGKC	147200	AR
UBE3B	Kaufman oculocerebrofacial syndrome	UBE3B, BPIDS, KOS	UBE3B	608047	AR
YIF1B	Kaya-Barakat-Masson syndrome	YIF1B, KABAMAS	YIF1B	619109	AR
TBCE	Kenny-Caffey syndrome, type 1	TBCE, KCS, KCS1, HRD, PEAMO	TBCE	604934	AR
AP1B1	Keratitis-ichthyosis-deafness syndrome, autosomal recessive	AP1B1, ADTB1, BAM22, CLAPB2, KIDAR	AP1B1	600157	AR
POMP	Keratosis linearis with ichthyosis congenita and sclerosing keratoderma	POMP, UMP1, PRAAS2	POMP	613386	AR
MGP	Keutel syndrome	MGP	MGP	154870	AR
NCAPG2	Khan-Khan-Katsanis syndrome	NCAPG2, CAPG2, MTB, 3KS	NCAPG2	608532	AR
SLC12A2	Kilquist syndrome	SLC12A2, NKCC1, KILQS	SLC12A2	600840	AR
FERMT1	Kindler syndrome	FERMT1, KIND1, URP1, C20orf42	FERMT1	607900	AR
MEOX1	Klippel-Feil syndrome 2	MEOX1, MOX1, KFS2	MEOX1	600147	AR
MYO18B	Klippel-Feil syndrome 4, autosomal recessive, with myopathy and facial dysmorphism	MYO18B, KFS4	MYO18B	607295	AR
COL18A1	Knobloch syndrome, type 1	COL18A1, KNO1, GLCC	COL18A1	120328	AR
ROGDI	Kohlschutter-Tonz syndrome	ROGDI, KTZS	ROGDI	614574	AR
KONDS	Kondoh syndrome	KONDS	.	606242	AR
GH1	Kowarski syndrome	GH1, GHN, IGHD1A, IGHD1B, IGHD2	GH1	139250	AR
GALC	Krabbe disease	GALC	GALC	606890	AR
PSAP	Krabbe disease, atypical	PSAP, SAP1	PSAP	176801	AR
ATP13A2	Kufor-Rakeb syndrome	ATP13A2, PARK9, KRPPD, SPG78	ATP13A2	610513	AR
L2HGDH	L-2-hydroxyglutaric aciduria	L2HGDH, C14orf160, L2HGA	L2HGDH	609584	AR
FTL	L-ferritin deficiency, dominant and recessive	FTL, NBIA3, LFTD	FTL	134790	AD, AR
HADHA	LCHAD deficiency	HADHA, MTPA	HADHA	600890	AR
LDLR	LDL cholesterol level QTL2	LDLR, FHCL1, FHC, FH, LDLCQ2	LDLR	606945	AD, AR
LIG4	LIG4 syndrome	LIG4, LIG4S	LIG4	601837	AR
LCT	Lactase deficiency, congenital	LCT, LAC, LPH	LCT	603202	AR
PDHX	Lacticacidemia due to PDX1 deficiency	PDHX, PDX1, E3BP, PDHXD	PDHX	608769	AR
GNB5	Language delay and ADHD/cognitive impairment with or without cardiac arrhythmia	GNB5, GB5, IDDCA, LADCI	GNB5	604447	AR
GHR	Laron dwarfism	GHR, GHIP	GHR	600946	AR
LAMA3	Laryngoonychocutaneous syndrome	LAMA3, LOCS	LAMA3	600805	AR
SC5D	Lathosterolosis	SC5D, ERG3	SC5D	602286	AR
GUCY2D	Leber congenital amaurosis 1	GUCY2D, GUC2D, LCA1, CORD6, RCD2, CACD1, CSNB1I	GUCY2D	600179	AR
RD3	Leber congenital amaurosis 12	RD3, LCA12, C1orf36	RD3	180040	AR
RDH12	Leber congenital amaurosis 13	RDH12, LCA13	RDH12	608830	AD, AR
LRAT	Leber congenital amaurosis 14	LRAT, LCA14	LRAT	604863	AR
TULP1	Leber congenital amaurosis 15	TULP1, RP14, LCA15	TULP1	602280	AR
KCNJ13	Leber congenital amaurosis 16	KCNJ13, SVD, LCA16	KCNJ13	603208	AR
GDF6	Leber congenital amaurosis 17	GDF6, MCOP4, KFS1, MCOPCB6, LCA17, SYNS4	GDF6	601147	AR
PRPH2	Leber congenital amaurosis 18	PRPH2, DS, RP7, PRPH, AVMD, AOFMD, CACD2, MDBS1	PRPH2	179605	AD, AR, DD
RPE65	Leber congenital amaurosis 2	RPE65, RP20, LCA2	RPE65	180069	AR
AIPL1	Leber congenital amaurosis 4	AIPL1, LCA4	AIPL1	604392	AD, AR
LCA5	Leber congenital amaurosis 5	LCA5, C6orf152	LCA5	611408	AR
RPGRIP1	Leber congenital amaurosis 6	RPGRIP1, LCA6, CORD13	RPGRIP1	605446	AR
CRB1	Leber congenital amaurosis 8	CRB1, RP12, LCA8	CRB1	604210	AR
NMNAT1	Leber congenital amaurosis 9	NMNAT1, NMNAT, PNAT1, LCA9, SHILCA	NMNAT1	608700	AR
DNAJC30	Leber hereditary optic neuropathy, autosomal recessive	DNAJC30, WBSCR18, LHONAR, MC1DN38	DNAJC30	618202	AR
INSR	Leprechaunism	INSR, HHF5	INSR	147670	AR
PIP5K1C	Lethal congenital contractural syndrome 3	PIP5K1C, LCCS3	PIP5K1C	606102	AR
GLE1	Lethal congenital contracture syndrome 1	GLE1, GLE1L, LCCS, LCCS1, CAAHD	GLE1	603371	AR
NEK9	Lethal congenital contracture syndrome 10	NEK9, NERCC1, LCCS10, APUG, NC	NEK9	609798	AR
GLDN	Lethal congenital contracture syndrome 11	GLDN, CRGL2, LCCS11	GLDN	608603	AR
MYBPC1	Lethal congenital contracture syndrome 4	MYBPC1, LCCS4, MYOTREM	MYBPC1	160794	AR
DNM2	Lethal congenital contracture syndrome 5	DNM2, CMTDIB, CMTDI1, CMT2M, LCCS5	DNM2	602378	AR
CNTNAP1	Lethal congenital contracture syndrome 7	CNTNAP1, CASPR, P190, CHN3	CNTNAP1	602346	AR
ADCY6	Lethal congenital contracture syndrome 8	ADCY6, LCCS8	ADCY6	600294	AR
ADGRG6	Lethal congenital contracture syndrome 9	ADGRG6, PR126, VIGR, LCCS9	ADGRG6	612243	AR
LALL	Leukemia, acute lymphoblastic	LALL	.	247640	AR
ITGB2	Leukocyte adhesion deficiency	ITGB2, CD18, LCAMB, LAD	ITGB2	600065	AR
FERMT3	Leukocyte adhesion deficiency, type III	FERMT3, KIND3, URP2, MIG2B	FERMT3	607901	AR
PLEKHG2	Leukodystrophy and acquired microcephaly with or without dystonia	PLEKHG2, CLG, LDAMD	PLEKHG2	611893	AR
PYCR2	Leukodystrophy, hypomyelinating, 10	PYCR2, HLD10	PYCR2	616406	AR
POLR1C	Leukodystrophy, hypomyelinating, 11	POLR1C, RPA39, RPA40, RPAC1, RPA5, TCS3, HLD11	POLR1C	610060	AR
VPS11	Leukodystrophy, hypomyelinating, 12	VPS11, HLD12	VPS11	608549	AR
HIKESHI	Leukodystrophy, hypomyelinating, 13	HIKESHI, C11orf73, HLD13	HIKESHI	614908	AR
UFM1	Leukodystrophy, hypomyelinating, 14	UFM1, HLD14	UFM1	610553	AR
EPRS	Leukodystrophy, hypomyelinating, 15	EPRS, PARS, HLD15	EPRS1	138295	AR
AIMP2	Leukodystrophy, hypomyelinating, 17	AIMP2, JTV1, HLD17	AIMP2	600859	AR
DEGS1	Leukodystrophy, hypomyelinating, 18	DEGS1, DES1, MLD, HLD18	DEGS1	615843	AR
GJC2	Leukodystrophy, hypomyelinating, 2	GJC2, GJA12, CX47, PMLDAR, HLD2, SPG44, LMPHM3	GJC2	608803	AR
POLR3K	Leukodystrophy, hypomyelinating, 21	POLR3K, RPC11, HLD21	POLR3K	606007	AR
AIMP1	Leukodystrophy, hypomyelinating, 3	AIMP1, SCYE1, EMAP2, EMAPII, HLD3	AIMP1	603605	AR
HSPD1	Leukodystrophy, hypomyelinating, 4	HSPD1, SPG13, HSP60, HLD4	HSPD1	118190	AR
FAM126A	Leukodystrophy, hypomyelinating, 5	FAM126A, DRCTNNB1A, HLD5	FAM126A	610531	AR
POLR3A	Leukodystrophy, hypomyelinating, 7, with or without oligodontia and/or hypogonadotropic hypogonadism	POLR3A, RPC1, RPC155, ADDH, HLD7, WDRTS	POLR3A	614258	AR
POLR3B	Leukodystrophy, hypomyelinating, 8, with or without oligodontia and/or hypogonadotropic hypogonadism	POLR3B, RPC2, C128, HLD8	POLR3B	614366	AR
RARS1	Leukodystrophy, hypomyelinating, 9	RARS1, RARS, HLD9	RARS1	107820	AR
CLCN2	Leukoencephalopathy with ataxia	CLCN2, EGMA, ECA2, EGI11, EJM8, LKPAT, HALD2	CLCN2	600570	AR
DARS2	Leukoencephalopathy with brain stem and spinal cord involvement and lactate elevation	DARS2, ASPRS. LBSL	DARS2	610956	AR
EIF2B1	Leukoencephalopathy with vanishing white matter	EIF2B1, EIF2BA	EIF2B1	606686	AR
EIF2B2	Leukoencephalopathy with vanishing white matter	EIF2B2	EIF2B2	606454	AR
EIF2B3	Leukoencephalopathy with vanishing white matter	EIF2B3	EIF2B3	606273	AR
EIF2B4	Leukoencephalopathy with vanishing white matter	EIF2B4	EIF2B4	606687	AR
EIF2B5	Leukoencephalopathy with vanishing white matter	EIF2B5, LVWM, CACH, CLE	EIF2B5	603945	AR
SLC13A3	Leukoencephalopathy, acute reversible, with increased urinary alpha-ketoglutarate	SLC13A3, NADC3, ARLIAK	SLC13A3	606411	AR
SNORD118	Leukoencephalopathy, brain calcifications, and cysts	SNORD118, LCC	SNORD118	616663	AR
RNASET2	Leukoencephalopathy, cystic, without megalencephaly	RNASET2, RNASE6PL	RNASET2	612944	AR
KARS1	Leukoencephalopathy, progressive, infantile-onset, with or without deafness	KARS1, KARS, CMTRIB, DFNB89, LEPID, DEAPLE	KARS1	601421	AR
AARS2	Leukoencephalopathy, progressive, with ovarian failure	AARS2, KIAA1270, MTALARS, COXPD8, LKENP	AARS2	612035	AR
LTC4S	Leukotriene C4 synthase deficiency	LTC4S	LTC4S	246530	AR
LHCGR	Leydig cell hypoplasia with hypergonadotropic hypogonadism	LHCGR, LHR, LCGR	LHCGR	152790	AR
LHCGR	Leydig cell hypoplasia with pseudohermaphroditism	LHCGR, LHR, LCGR	LHCGR	152790	AR
UBR7	Li-Campeau syndrome	UBR7, LICAS	UBR7	613816	AR
PISD	Liberfarb syndrome	PISD, PSD, PSSC, LIBF	PISD	612770	AR
SLC9A1	Lichtenstein-Knorr syndrome	SLC9A1, NHE1, APNH, LIKNS	SLC9A1	107310	AR
LMF1	Lipase deficiency, combined	LMF1, TMEM112	LMF1	611761	AR
FLAD1	Lipid storage myopathy due to flavin adenine dinucleotide synthetase deficiency	FLAD1, FADS, LSMFLAD	FLAD1	610595	AR
AGPAT2	Lipodystrophy, congenital generalized, type 1	AGPAT2, LPAAB, BSCL, BSCL1	AGPAT2	603100	AR
BSCL2	Lipodystrophy, congenital generalized, type 2	BSCL2, SPG17, HMN5, PELD, HMN5C	BSCL2	606158	AR
CAVIN1	Lipodystrophy, congenital generalized, type 4	CAVIN1, PTRF	CAVIN1	603198	AR
LIPE	Lipodystrophy, familial partial, type 6	LIPE, LHS, FPLD6	LIPE	151750	AR
STAR	Lipoid adrenal hyperplasia	STAR	STAR	600617	AR
LPL	Lipoprotein lipase deficiency	LPL, LIPD, HDLCQ11	LPL	609708	AR
LIPT1	Lipoyltransferase 1 deficiency	LIPT1, LIPT1D	LIPT1	610284	AR
RELN	Lissencephaly 2 (Norman-Roberts type)	RELN, RL, LIS2, ETL7	RELN	600514	AR
NDE1	Lissencephaly 4 (with microcephaly)	NDE1, NUDE, LIS4, MHAC	NDE1	609449	AR
LAMB1	Lissencephaly 5	LAMB1, LIS5	LAMB1	150240	AR
KATNB1	Lissencephaly 6, with microcephaly	KATNB1, LIS6	KATNB1	602703	AR
TMTC3	Lissencephaly 8	TMTC3, SMILE, LIS8	TMTC3	617218	AR
TRMU	Liver failure, transient infantile	TRMU, MTO2	TRMU	610230	AR
HTT	Lopes-Maciel-Rodan syndrome	HTT, HD, IT15, LOMARS	HTT	613004	AR
RNU4ATAC	Lowry-Wood syndrome	RNU4ATAC, U4ATAC, MOPD1, TALS, RFMN, LWS	RNU4ATAC	601428	AR
NSMCE3	Lung disease, immunodeficiency, and chromosome breakage syndrome	NSMCE3, NDNL2, MAGEG1, LICS	NSMCE3	608243	AR
LHCGR	Luteinizing hormone resistance, female	LHCGR, LHR, LCGR	LHCGR	152790	AR
PIEZO1	Lymphatic malformation 6	PIEZO1, FAM38A, MIB, DHS, LMPHM6	PIEZO1	611184	AR
ITK	Lymphoproliferative syndrome 1	ITK, EMT, LPFS1	ITK	186973	AR
CD27	Lymphoproliferative syndrome 2	CD27, TNFRSF7, S152. LPFS2	CD27	186711	AR
CD70	Lymphoproliferative syndrome 3	CD70, TNFSF7, CD27L, LPFS3	CD70	602840	AR
SLC7A7	Lysinuric protein intolerance	SLC7A7, LPI	SLC7A7	603593	AR
PLOD3	Lysyl hydroxylase 3 deficiency	PLOD3, LH3	PLOD3	603066	AR
MASP2	MASP2 deficiency	MASP2	MASP2	605102	AR
AP1S1	MEDNIK syndrome	AP1S1, CLAPS1, AP19, MEDNIK	AP1S1	603531	AR
RFXANK	MHC class II deficiency, complementation group B	RFXANK	RFXANK	603200	AR
RIN2	Macrocephaly, alopecia, cutis laxa, and scoliosis	RIN2, MACS	RIN2	610222	AR
HERC1	Macrocephaly, dysmorphic facies, and psychomotor retardation	HERC1, MDFPMR	HERC1	605109	AR
TBC1D7	Macrocephaly/megalencephaly syndrome, autosomal recessive	TBC1D7, PIG51, TBC7, MGCPH	TBC1D7	612655	AR
CHST6	Macular corneal dystrophy	CHST6, MCDC1	CHST6	605294	AR
MFSD8	Macular dystrophy with central cone involvement	MFSD8, MGC33302, CLN7, CCMD	MFSD8	611124	AR
IMPG1	Macular dystrophy, vitelliform, 4	IMPG1, IPM150, VMD4	IMPG1	602870	AD, AR
GCGR	Mahvash disease	GCGR, MVAH	GCGR	138033	AR
MLYCD	Malonyl-CoA decarboxylase deficiency	MLYCD, MCD	MLYCD	606761	AR
MTX2	Mandibuloacral dysplasia progeroid syndrome	MTX2, MDPS	MTX2	608555	AR
ZMPSTE24	Mandibuloacral dysplasia with type B lipodystrophy	ZMPSTE24, FACE1, STE24, MADB	ZMPSTE24	606480	AR
LMNA	Mandibuloacral dysplasia	LMNA, LMN1, EMD2, FPLD2, CMD1A, HGPS	LMNA	150330	AR
FREM1	Manitoba oculotrichoanal syndrome	FREM1, C9orf154, BNAR, MOTA, TRIGNO2	FREM1	608944	AR
MAN2B1	Mannosidosis, alpha-, types I and II	MAN2B1, MANB	MAN2B1	609458	AR
MANBA	Mannosidosis, beta	MANBA, MANB1	MANBA	609489	AR
DBT	Maple syrup urine disease, type II	DBT, BCATE2	DBT	248610	AR
BCKDHA	Maple syrup urine disease, type Ia	BCKDHA, MSUD1	BCKDHA	608348	AR
BCKDHB	Maple syrup urine disease, type Ib	BCKDHB, E1B	BCKDHB	248611	AR
SIL1	Marinesco-Sjogren syndrome	SIL1, BAP, MSS	SIL1	608005	AR
RAB3GAP2	Martsolf syndrome 1	RAB3GAP2, RAB3GAP150, p150, KIAA0839, WARBM2, MARTS1	RAB3GAP2	609275	AR
RAB3GAP1	Martsolf syndrome 2	RAB3GAP1, WARBM1, P130, MARTS2	RAB3GAP1	602536	AR
ACP33	Mast syndrome	ACP33, MAST, SPG21	SPG21	608181	AR
PYGM	McArdle disease	PYGM	PYGM	608455	AR
MKKS	McKusick-Kaufman syndrome	MKKS, HMCS, KMS, MKS, BBS6	MKKS	604896	AR
MKS1	Meckel syndrome 1	MKS1, MKS, BBS13, JBTS28	MKS1	609883	AR
TMEM231	Meckel syndrome 11	TMEM231, JBTS20, MKS11	TMEM231	614949	AR
TMEM107	Meckel syndrome 13	TMEM107, MKS13, JBTS29	TMEM107	616183	AR
TMEM216	Meckel syndrome 2	TMEM216, JBTS2, CORS2, MKS2	TMEM216	613277	AR
TMEM67	Meckel syndrome 3	TMEM67, MKS3, JBTS6, NPHP11	TMEM67	609884	AR
CEP290	Meckel syndrome 4	CEP290, KIAA0373, 3H11AG, JBTS5, SLSN6, LCA10, BBS14	CEP290	610142	AR
RPGRIP1L	Meckel syndrome 5	RPGRIP1L, KIAA1005, JBTS7, MKS5, COACH3	RPGRIP1L	610937	AR
CC2D2A	Meckel syndrome 6	CC2D2A, KIAA1345, MKS6, COACH2	CC2D2A	612013	AR
NPHP3	Meckel syndrome 7	NPHP3, NPH3, RHPD1, MKS7	NPHP3	608002	AR
GUCY2C	Meconium ileus	GUCY2C, GUC2C, DIAR6, MECIL	GUCY2C	601330	AR
SUFU	Medulloblastoma, desmoplastic	SUFU, SUFUXL, SUFUH, JBTS32	SUFU	607035	AD, AR, SMu
MYLK	Megacystis-microcolon-intestinal hypoperistalsis syndrome 1	MYLK, MLCK, AAT7, MMIHS1	MYLK	600922	AR
MYH11	Megacystis-microcolon-intestinal hypoperistalsis syndrome 2	MYH11, AAT4, FAA4, VSCM2	MYH11	160745	AR
HEPACAM	Megalencephalic leukoencephalopathy with subcortical cysts 2A	HEPACAM, MLC2A, MLC2B	HEPACAM	611642	AR
MLC1	Megalencephalic leukoencephalopathy with subcortical cysts	MLC1, LVM, VL	MLC1	605908	AR
DHFR	Megaloblastic anemia due to dihydrofolate reductase deficiency	DHFR	DHFR	126060	AR
ORC1	Meier-Gorlin syndrome 1	ORC1, ORC1L	ORC1	601902	AR
ORC4	Meier-Gorlin syndrome 2	ORC4, ORC4L	ORC4	603056	AR
ORC6	Meier-Gorlin syndrome 3	ORC6, ORC6L	ORC6	607213	AR
CDT1	Meier-Gorlin syndrome 4	CDT1	CDT1	605525	AR
CDC45L	Meier-Gorlin syndrome 7	CDC45L, CDC45L2, MGORS7	CDC45	603465	AR
SLURP1	Meleda disease	SLURP1, MDM	SLURP1	606119	AR
SOBP	Mental retardation, anterior maxillary protrusion, and strabismus	SOBP, JXC1, MRAMS	SOBP	613667	AR
PRSS12	Mental retardation, autosomal recessive 1	PRSS12, BSSP3, MRT1	PRSS12	606709	AR
MRT10	Mental retardation, autosomal recessive 10/	MRT10, MRT20	.	611096	AR
TRAPPC9	Mental retardation, autosomal recessive 13	TRAPPC9, NIBP, KIAA1882, MRT13	TRAPPC9	611966	AR
TECR	Mental retardation, autosomal recessive 14	TECR, GPSN2, TER, SC2, MRT14	TECR	610057	AR
MRT16	Mental retardation, autosomal recessive	MRT16	.	614208	AR
MED23	Mental retardation, autosomal recessive 18	MED23, MRT18	MED23	605042	AR
MRT19	Mental retardation, autosomal recessive	MRT19	.	614343	AR
CRBN	Mental retardation, autosomal recessive 2	CRBN, MRT2	CRBN	609262	AR
MRT23	Mental retardation, autosomal recessive	MRT23	.	614344	AR
MRT24	Mental retardation, autosomal recessive	MRT24	.	614345	AR
MRT25	Mental retardation, autosomal recessive	MRT25	.	614346	AR
LINS1	Mental retardation, autosomal recessive 27	LINS1, WINS1, FLJ10583, MRT27	LINS1	610350	AR
MRT28	Mental retardation, autosomal recessive	MRT28	.	614347	AR
MRT29	Mental retardation, autosomal recessive	MRT29	.	614333	AR
CC2D1A	Mental retardation, autosomal recessive 3	CC2D1A, MRT3	CC2D1A	610055	AR
MRT30	Mental retardation, autosomal recessive	MRT30	.	614342	AR
MRT31	Mental retardation, autosomal recessive	MRT31	.	614329	AR
MRT33	Mental retardation, autosomal recessive	MRT33	.	614341	AR
CRADD	Mental retardation, autosomal recessive 34, with variant lissencephaly	CRADD, RAIDD, MRT34	CRADD	603454	AR
MRT35	Mental retardation, autosomal recessive	MRT35	.	615162	AR
ADAT3	Mental retardation, autosomal recessive 36	ADAT3, TAD3, MRT36	ADAT3	615302	AR
HERC2	Mental retardation, autosomal recessive 38	HERC2, SHEP1, MRT38	HERC2	605837	AR
TTI2	Mental retardation, autosomal recessive 39	TTI2, C8orf41, MRT39	TTI2	614426	AR
TAF2	Mental retardation, autosomal recessive 40	TAF2, TAF2B, TAFII150, CIF150, MRT40	TAF2	604912	AR
KPTN	Mental retardation, autosomal recessive 41	KPTN, 2E4, MRT41	KPTN	615620	AR
METTL23	Mental retardation, autosomal recessive 44	METTL23, C17orf95, MRT44	METTL23	615262	AR
NDST1	Mental retardation, autosomal recessive 46	NDST1, HSST, MRT46	NDST1	600853	AR
FMN2	Mental retardation, autosomal recessive 47	FMN2, MRT47	FMN2	606373	AR
SLC6A17	Mental retardation, autosomal recessive 48	SLC6A17, NTT4, MRT48	SLC6A17	610299	AR
NSUN2	Mental retardation, autosomal recessive 5	NSUN2, TRM4, SAKI, MISU, MRT5	NSUN2	610916	AR
HNMT	Mental retardation, autosomal recessive 51	HNMT, MRT51	HNMT	605238	AR
PIGG	Mental retardation, autosomal recessive 53	PIGG, GPI7, MRT53	PIGG	616918	AR
TNIK	Mental retardation, autosomal recessive 54	TNIK, KIAA0551, MRT54	TNIK	610005	AR
ZC3H14	Mental retardation, autosomal recessive 56	ZC3H14, SUT2, MRT56	ZC3H14	613279	AR
MBOAT7	Mental retardation, autosomal recessive 57	MBOAT7, BB1, LENG4, MRT57	MBOAT7	606048	AR
ELP2	Mental retardation, autosomal recessive 58	ELP2, STATIP1, MRT58	ELP2	616054	AR
IMPA1	Mental retardation, autosomal recessive 59	IMPA1, MRT59	IMPA1	602064	AR
TAF13	Mental retardation, autosomal recessive 60	TAF13, TAF2K, MRT60	TAF13	600774	AR
RUSC2	Mental retardation, autosomal recessive 61	RUSC2, KIAA0375, IPORIN, MRT61	RUSC2	611053	AR
LINGO1	Mental retardation, autosomal recessive 64	LINGO1, LRRN6A, LERN1, MRT64	LINGO1	609791	AR
KDM5B	Mental retardation, autosomal recessive 65	KDM5B, JARID1B, PUT1, PLU1, RBBP2H1A, MRT65	KDM5B	605393	AR
C12orf4	Mental retardation, autosomal recessive 66	C12orf4	C12orf4	616082	AR
EIF3F	Mental retardation, autosomal recessive 67	EIF3F, EIF3S5, MRT67	EIF3F	603914	AR
TRMT1	Mental retardation, autosomal recessive 68	TRMT1, TRM1, MRT68	TRMT1	611669	AR
TUSC3	Mental retardation, autosomal recessive 7	TUSC3, M33, D8S1992, MRT7, MRT22	TUSC3	601385	AR
MRT11	Mental retardation, autosomal recessive	MRT11	.	611097	AR
ANK3	Mental retardation, autosomal recessive, 37	ANK3, MRT37	ANK3	600465	AR
GRIK2	Mental retardation, autosomal recessive, 6	GRIK2, GLUR6, MRT6	GRIK2	138244	AR
MRT9	Mental retardation, autosomal recessive, 9/	MRT9, MRT26	.	611095	AR
INPP5E	Mental retardation, truncal obesity, retinal dystrophy, and micropenis	INPP5E, MORMS, JBTS1, CORS1	INPP5E	613037	AR
CYP2C	Mephenytoin poor metabolizer	CYP2C, CYP2C19	CYP2C19	124020	AR
SLC25A42	Metabolic crises, recurrent, with variable encephalomyopathic features and neurologic regression	SLC25A42, MECREN	SLC25A42	610823	AR
TANGO2	Metabolic encephalomyopathic crises, recurrent, with rhabdomyolysis, cardiac arrhythmias, and neurodegeneration	TANGO2, C22orf25, MECRCN	TANGO2	616830	AR
PSAP	Metachromatic leukodystrophy due to SAP-b deficiency	PSAP, SAP1	PSAP	176801	AR
ARSA	Metachromatic leukodystrophy	ARSA	ARSA	607574	AR
RMRP	Metaphyseal dysplasia without hypotrichosis	RMRP, RMRPR, CHH	RMRP	157660	AR
MMP13	Metaphyseal dysplasia, Spahr type	MMP13, CLG3, MANDP1, MDST	MMP13	600108	AR
CYB5A	Methemoglobinemia and ambiguous genitalia	CYB5A, MCB5, METAG	CYB5A	613218	AR
CYB5R3	Methemoglobinemia, type I	CYB5R3, DIA1, B5R	CYB5R3	613213	AR
CYB5R3	Methemoglobinemia, type II	CYB5R3, DIA1, B5R	CYB5R3	613213	AR
MAT1A	Methionine adenosyltransferase deficiency, autosomal recessive	MAT1A, MATA1, SAMS1	MAT1A	610550	AD, AR
ALDH6A1	Methylmalonate semialdehyde dehydrogenase deficiency	ALDH6A1, MMSDH	ALDH6A1	603178	AR
MMACHC	Methylmalonic aciduria and homocystinuria, cblC type	MMACHC	MMACHC	609831	AR
PRDX1	Methylmalonic aciduria and homocystinuria, cblC type, digenic	PRDX1, PRXI, PAGA, NKEFA	PRDX1	176763	AR
MMADHC	Methylmalonic aciduria and homocystinuria, cblD type	MMADHC, C2orf25	MMADHC	611935	AR
LMBRD1	Methylmalonic aciduria and homocystinuria, cblF type	LMBRD1, LMBD1, NESI, MAHCF	LMBRD1	612625	AR
ABCD4	Methylmalonic aciduria and homocystinuria, cblJ type	ABCD4, PXMP1L, P79R, PMP69, MAHCJ	ABCD4	603214	AR
MMADHC	Methylmalonic aciduria, cblD type, variant 2	MMADHC, C2orf25	MMADHC	611935	AR
MMUT	Methylmalonic aciduria, mut(0) type	MMUT, MUT, MCM	MMUT	609058	AR
MMAA	Methylmalonic aciduria, vitamin B12-responsive, cblA type	MMAA	MMAA	607481	AR
MMAB	Methylmalonic aciduria, vitamin B12-responsive, cblB type	MMAB	MMAB	607568	AR
MCEE	Methylmalonyl-CoA epimerase deficiency	MCEE	MCEE	608419	AR
MVK	Mevalonic aciduria	MVK, MVLK, POROK3	MVK	251170	AR
RNU4ATAC	Microcephalic osteodysplastic primordial dwarfism, type I	RNU4ATAC, U4ATAC, MOPD1, TALS, RFMN, LWS	RNU4ATAC	601428	AR
PCNT	Microcephalic osteodysplastic primordial dwarfism, type II	PCNT, PCNT2, KEN, SCKL4, MOPD2	PCNT	605925	AR
MCPH1	Microcephaly 1, primary, autosomal recessive	MCPH1	MCPH1	607117	AR
ZNF335	Microcephaly 10, primary, autosomal recessive	ZNF335, NIF1, NIF2, MCPH10	ZNF335	610827	AR
ANKLE2	Microcephaly 16, primary, autosomal recessive	ANKLE2, LEM4, KIAA0692, MCPH16	ANKLE2	616062	AR
CIT	Microcephaly 17, primary, autosomal recessive	CIT, STK21, CRIK, MCPH17	CIT	605629	AR
WDR62	Microcephaly 2, primary, autosomal recessive, with or without cortical malformations	WDR62, C19orf14, MCPH2	WDR62	613583	AR
KIF14	Microcephaly 20, primary, autosomal recessive	KIF14, KIAA0042, MKS12, MCPH20	KIF14	611279	AR
NCAPD3	Microcephaly 22, primary, autosomal recessive	NCAPD3, CAPD3, KIAA0056, MCPH22	NCAPD3	609276	AR
CDK5RAP2	Microcephaly 3, primary, autosomal recessive	CDK5RAP2, KIAA1633, MCPH3	CDK5RAP2	608201	AR
KNL1	Microcephaly 4, primary, autosomal recessive	KNL1, CASC5, AF15Q14, KIAA1570, D40, MCPH4	KNL1	609173	AR
ASPM	Microcephaly 5, primary, autosomal recessive	ASPM, MCPH5	ASPM	605481	AR
CENPJ	Microcephaly 6, primary, autosomal recessive	CENPJ, CPAP, MCPH6, SCKL4	CENPJ	609279	AR
STIL	Microcephaly 7, primary, autosomal recessive	STIL, SIL, MCPH7	STIL	181590	AR
CEP135	Microcephaly 8, primary, autosomal recessive	CEP135, KIAA0635, MCPH8	CEP135	611423	AR
CEP152	Microcephaly 9, primary, autosomal recessive	CEP152, KIAA0912, MCPH9, SCKL5	CEP152	613529	AR
TUBGCP6	Microcephaly and chorioretinopathy, autosomal recessive, 1	TUBGCP6, GCP6, KIAA1669, MCCRP1	TUBGCP6	610053	AR
PLK4	Microcephaly and chorioretinopathy, autosomal recessive, 2	PLK4, STK18, SAK, MCCRP2	PLK4	605031	AR
TUBGCP4	Microcephaly and chorioretinopathy, autosomal recessive, 3	TUBGCP4, GCP4, MCCRP3	TUBGCP4	609610	AR
SLC25A19	Microcephaly, Amish type	SLC25A19, DNC, MUP1, MCPHA, THMD3, THMD4	SLC25A19	606521	AR
KCNA4	Microcephaly, cataracts, impaired intellectual development, and dystonia with abnormal striatum	KCNA4, KCNA8, MCIDDS	KCNA4	176266	AR
MSMO1	Microcephaly, congenital cataract, and psoriasiform dermatitis	MSMO1, SC4MOL, ERG25, MCCPD	MSMO1	607545	AR
CARS1	Microcephaly, developmental delay, and brittle hair syndrome	CARS1, CARS, MDBH	CARS1	123859	AR
YIPF5	Microcephaly, epilepsy, and diabetes syndrome 2	YIPF5, SMAP5, YIP1A, MEDS2	YIPF5	611483	AR
IER3IP1	Microcephaly, epilepsy, and diabetes syndrome	IER3IP1, MEDS	IER3IP1	609382	AR
CTU2	Microcephaly, facial dysmorphism, renal agenesis, and ambiguous genitalia syndrome	CTU2, C16orf84, NCS2, MFRG	CTU2	617057	AR
WDR4	Microcephaly, growth deficiency, seizures, and brain malformations	WDR4, MIGSB, GAMOS6	WDR4	605924	AR
TOP3A	Microcephaly, growth restriction, and increased sister chromatid exchange 2	TOP3A, MGRISCE2, PEOB5	TOP3A	601243	AR
MED17	Microcephaly, postnatal progressive, with seizures and brain atrophy	MED17, CRSP6, CRSP77, TRAP80, DRIP80	MED17	603810	AR
QARS1	Microcephaly, progressive, seizures, and cerebral and cerebellar atrophy	QARS1, QARS, GLNRS, MSCCA	QARS1	603727	AR
PNKP	Microcephaly, seizures, and developmental delay	PNKP, PNK, MCSZ, AOA4, CMT2B2	PNKP	605610	AR
TRMT10A	Microcephaly, short stature, and impaired glucose metabolism 1	TRMT10A, RG9MTD2, MSSGM1	TRMT10A	616013	AR
PPP1R15B	Microcephaly, short stature, and impaired glucose metabolism 2	PPP1R15B, CREP, MSSGM2	PPP1R15B	613257	AR
DONSON	Microcephaly, short stature, and limb abnormalities	DONSON, C21orf60, MISSLA, MIMIS	DONSON	611428	AR
RTTN	Microcephaly, short stature, and polymicrogyria with seizures	RTTN, MSSP	RTTN	610436	AR
STAMBP	Microcephaly-capillary malformation syndrome	STAMBP, AMSH, MICCAP	STAMBP	606247	AR
DONSON	Microcephaly-micromelia syndrome	DONSON, C21orf60, MISSLA, MIMIS	DONSON	611428	AR
ADAMTS18	Microcornea, myopic chorioretinal atrophy, and telecanthus	ADAMTS18, MMCAT	ADAMTS18	607512	AR
SMOC1	Microphthalmia with limb anomalies	SMOC1, OAS	SMOC1	608488	AR
MCOP1	Microphthalmia, isolated	MCOP1	.	251600	AR
RAX	Microphthalmia, isolated 3	RAX, RX, MCOP3	RAX	601881	AR
MFRP	Microphthalmia, isolated 5	MFRP, MCOP5, NNO2	MFRP	606227	AR
PRSS56	Microphthalmia, isolated 6	PRSS56, MCOP6	PRSS56	613858	AR
ALDH1A3	Microphthalmia, isolated 8	ALDH1A3, ALDH6, MCOP8	ALDH1A3	600463	AR
STRA6	Microphthalmia, isolated, with coloboma 8	STRA6, MCOPS9, MCOPCB8	STRA6	610745	AR
RARB	Microphthalmia, syndromic 12	RARB, HAP, MCOPS12	RARB	180220	AD, AR
TENM3	Microphthalmia, syndromic 15	TENM3, ODZ3, TNM3, KIAA1455, MCOPCB9, MCOPS15	TENM3	610083	AR
STRA6	Microphthalmia, syndromic 9	STRA6, MCOPS9, MCOPCB8	STRA6	610745	AR
MAB21L2	Microphthalmia/coloboma and skeletal dysplasia syndrome	MAB21L2, MCSKS14	MAB21L2	604357	AD, AR
LTBP2	Microspherophakia and/or megalocornea, with ectopia lentis and with or without secondary glaucoma	LTBP2, LTBP3, GLC3D, MSPKA, WMS3	LTBP2	602091	AR
HOXA2	Microtia with or without hearing impairment (AD)	HOXA2, MCOHI	HOXA2	604685	AD, AR
DHODH	Miller syndrome	DHODH, URA1, POADS	DHODH	126064	AR
RYR1	Minicore myopathy with external ophthalmoplegia	RYR1, MHS, CCO	RYR1	180901	AR
MLH1	Mismatch repair cancer syndrome 1	MLH1, COCA2, HNPCC2, MMRCS1	MLH1	120436	AR
MSH2	Mismatch repair cancer syndrome 2	MSH2, COCA1, FCC1, HNPCC1, MMRCS2	MSH2	609309	AR
MSH6	Mismatch repair cancer syndrome 3	MSH6, GTBP, HNPCC5, MMRCS3	MSH6	600678	AR
PMS2	Mismatch repair cancer syndrome 4	PMS2, PMSL2, HNPCC4, MMRCS4	PMS2	600259	AR
RFX6	Mitchell-Riley syndrome	RFX6, RFXDC1, MTCHRS	RFX6	612659	AR
TYMP	Mitochondrial DNA depletion syndrome 1 (MNGIE type)	TYMP, ECGF1, MNGIE, PDECGF, MEDPS1, MTDPS1	TYMP	131222	AR
MGME1	Mitochondrial DNA depletion syndrome 11	MGME1, C20orf72, MTDPS11	MGME1	615076	AR
SLC25A4	Mitochondrial DNA depletion syndrome 12B (cardiomyopathic type) AR	SLC25A4, ANT1, T1, PEO3, PEO2, MTDPS12A, PEOA2	SLC25A4	103220	AR
FBXL4	Mitochondrial DNA depletion syndrome 13 (encephalomyopathic type)	FBXL4, FBL4, MTDPS13	FBXL4	605654	AR
TK2	Mitochondrial DNA depletion syndrome 2 (myopathic type)	TK2, MTDPS2, PEOB3	TK2	188250	AR
DGUOK	Mitochondrial DNA depletion syndrome 3 (hepatocerebral type)	DGUOK, DGK, MTDPS3, PEOB4, NCPH1	DGUOK	601465	AR
POLG	Mitochondrial DNA depletion syndrome 4A (Alpers type)	POLG, POLG1, POLGA, PEO, SANDO, SCAE, MTDPS4A, MTDPS4B, MIRAS	POLG	174763	AR
POLG	Mitochondrial DNA depletion syndrome 4B (MNGIE type)	POLG, POLG1, POLGA, PEO, SANDO, SCAE, MTDPS4A, MTDPS4B, MIRAS	POLG	174763	AR
SUCLA2	Mitochondrial DNA depletion syndrome 5 (encephalomyopathic with or without methylmalonic aciduria)	SUCLA2, MTDPS5	SUCLA2	603921	AR
MPV17	Mitochondrial DNA depletion syndrome 6 (hepatocerebral type)	MPV17, MTDPS6, CMT2EE	MPV17	137960	AR
TWNK	Mitochondrial DNA depletion syndrome 7 (hepatocerebral type)	TWNK, C10orf2, TWINKLE, PEOA3, IOSCA, MTDPS7, PRLTS5	TWNK	606075	AR
RRM2B	Mitochondrial DNA depletion syndrome 8A (encephalomyopathic type with renal tubulopathy)	RRM2B, P53R2, PEOA5, MTDPS8A, MTDPS8B	RRM2B	604712	AR
RRM2B	Mitochondrial DNA depletion syndrome 8B (MNGIE type)	RRM2B, P53R2, PEOA5, MTDPS8A, MTDPS8B	RRM2B	604712	AR
SUCLG1	Mitochondrial DNA depletion syndrome 9 (encephalomyopathic type with methylmalonic aciduria)	SUCLG1, SUCLA1, MTDPS9	SUCLG1	611224	AR
NDUFS4	Mitochondrial complex I deficiency, nuclear type 1	NDUFS4, AQDQ, MC1DN1	NDUFS4	602694	AR
NDUFAF2	Mitochondrial complex I deficiency, nuclear type 10	NDUFAF2, NDUFA12L, MMTN, B17.2L, MC1DN10	NDUFAF2	609653	AR
NDUFAF1	Mitochondrial complex I deficiency, nuclear type 11	NDUFAF1, CIA30, CGI65, MC1DN11	NDUFAF1	606934	AR
NDUFA2	Mitochondrial complex I deficiency, nuclear type 13	NDUFA2, MC1DN13	NDUFA2	602137	AR
NDUFA11	Mitochondrial complex I deficiency, nuclear type 14	NDUFA11, MC1DN14	NDUFA11	612638	AR
NDUFAF4	Mitochondrial complex I deficiency, nuclear type 15	NDUFAF4, HRPAP20, C6orf66, MC1DN15	NDUFAF4	611776	AR
NDUFAF5	Mitochondrial complex I deficiency, nuclear type 16	NDUFAF5, C20orf7, MC1DN16	NDUFAF5	612360	AR
NDUFAF6	Mitochondrial complex I deficiency, nuclear type 17	NDUFAF6, C8orf38, MC1DN17, FRTS5	NDUFAF6	612392	AR
NDUFAF3	Mitochondrial complex I deficiency, nuclear type 18	NDUFAF3, MC1DN18	NDUFAF3	612911	AR
FOXRED1	Mitochondrial complex I deficiency, nuclear type 19	FOXRED1, MC1DN19	FOXRED1	613622	AR
NDUFS8	Mitochondrial complex I deficiency, nuclear type 2	NDUFS8, MC1DN2	NDUFS8	602141	AR
ACAD9	Mitochondrial complex I deficiency, nuclear type 20	ACAD9, MC1DN20	ACAD9	611103	AR
NUBPL	Mitochondrial complex I deficiency, nuclear type 21	NUBPL, IND1, MC1DN21	NUBPL	613621	AR
NDUFA10	Mitochondrial complex I deficiency, nuclear type 22	NDUFA10, MC1DN22	NDUFA10	603835	AR
NDUFB3	Mitochondrial complex I deficiency, nuclear type 25	NDUFB3, MC1DN25	NDUFB3	603839	AR
NDUFA9	Mitochondrial complex I deficiency, nuclear type 26	NDUFA9, MC1DN26	NDUFA9	603834	AR
MTFMT	Mitochondrial complex I deficiency, nuclear type 27	MTFMT, COXPD15, MC1DN27	MTFMT	611766	AR
TMEM126B	Mitochondrial complex I deficiency, nuclear type 29	TMEM126B, MC1DN29	TMEM126B	615533	AR
NDUFS7	Mitochondrial complex I deficiency, nuclear type 3	NDUFS7, PSST, MC1DN3	NDUFS7	601825	AR
TIMMDC1	Mitochondrial complex I deficiency, nuclear type 31	TIMMDC1, C3orf1, MC1DN31	TIMMDC1	615534	AR
NDUFB8	Mitochondrial complex I deficiency, nuclear type 32	NDUFB8, MC1DN32	NDUFB8	602140	AR
NDUFA6	Mitochondrial complex I deficiency, nuclear type 33	NDUFA6, MC1DN33	NDUFA6	602138	AR
NDUFAF8	Mitochondrial complex I deficiency, nuclear type 34	NDUFAF8, C17orf89, MC1DN34	NDUFAF8	618461	AR
NDUFC2	Mitochondrial complex I deficiency, nuclear type 36	NDUFC2, MC1DN36	NDUFC2	603845	AR
NDUFA8	Mitochondrial complex I deficiency, nuclear type 37	NDUFA8, MC1DN37	NDUFA8	603359	AR
NDUFV1	Mitochondrial complex I deficiency, nuclear type 4	NDUFV1, UQOR1, MC1DN4	NDUFV1	161015	AR
NDUFS1	Mitochondrial complex I deficiency, nuclear type 5	NDUFS1, MC1DN5	NDUFS1	157655	AR
NDUFS2	Mitochondrial complex I deficiency, nuclear type 6	NDUFS2, MC1DN6	NDUFS2	602985	AR
NDUFV2	Mitochondrial complex I deficiency, nuclear type 7	NDUFV2, MC1DN7	NDUFV2	600532	AR
NDUFS3	Mitochondrial complex I deficiency, nuclear type 8	NDUFS3, MC1DN8	NDUFS3	603846	AR
NDUFS6	Mitochondrial complex I deficiency, nuclear type 9	NDUFS6, MC1DN9	NDUFS6	603848	AR
SDHA	Mitochondrial complex II deficiency, nuclear type 1	SDHA, SDH1, SDHF, CMD1GG, PGL5, MC2DN1, NDAXOA	SDHA	600857	AR
SDHAF1	Mitochondrial complex II deficiency, nuclear type 2	SDHAF1, MC2DN2	SDHAF1	612848	AR
SDHD	Mitochondrial complex II deficiency, nuclear type 3	SDHD, PGL1, MC2DN3	SDHD	602690	AR
SDHB	Mitochondrial complex II deficiency, nuclear type 4	SDHB, SDH2, SDHIP, PGL4, MC2DN4	SDHB	185470	AR
BCS1L	Mitochondrial complex III deficiency, nuclear type 1	BCS1L, FLNMS, GRACILE, BJS, PTD, MC3DN1	BCS1L	603647	AR
UQCRFS1	Mitochondrial complex III deficiency, nuclear type 10	UQCRFS1, MC3DN10	UQCRFS1	191327	AR
TTC19	Mitochondrial complex III deficiency, nuclear type 2	TTC19, MC3DN2	TTC19	613814	AR
UQCRB	Mitochondrial complex III deficiency, nuclear type 3	UQCRB, UQBP, QPC, MC3DN3	UQCRB	191330	AR
UQCRQ	Mitochondrial complex III deficiency, nuclear type 4	UQCRQ, QPC, MC3DN4	UQCRQ	612080	AR
UQCRC2	Mitochondrial complex III deficiency, nuclear type 5	UQCRC2, MC3DN5	UQCRC2	191329	AR
CYC1	Mitochondrial complex III deficiency, nuclear type 6	CYC1, MC3DN6	CYC1	123980	AR
UQCC2	Mitochondrial complex III deficiency, nuclear type 7	UQCC2, C6orf126, M19, MC3DN7	UQCC2	614461	AR
LYRM7	Mitochondrial complex III deficiency, nuclear type 8	LYRM7, MZM1L, MC3DN8	LYRM7	615831	AR
SURF1	Mitochondrial complex IV deficiency, nuclear type 1	SURF1, CMT4K, MC4DN1	SURF1	185620	AR
COX20	Mitochondrial complex IV deficiency, nuclear type 11	COX20, FAM36A, MC4DN11	COX20	614698	AR
PET100	Mitochondrial complex IV deficiency, nuclear type 12	PET100, C19orf79, MC4DN12	PET100	614770	AR
COA6	Mitochondrial complex IV deficiency, nuclear type 13	COA6, C1orf31, MC4DN13	COA6	614772	AR
COX4I1	Mitochondrial complex IV deficiency, nuclear type 16	COX4I1, COX4, MC4DN16	COX4I1	123864	AR
APOPT1	Mitochondrial complex IV deficiency, nuclear type 17	APOPT1, APOP, MC4DN17	COA8	616003	AR
COX6A2	Mitochondrial complex IV deficiency, nuclear type 18	COX6A2, MC4DN18	COX6A2	602009	AR
SCO2	Mitochondrial complex IV deficiency, nuclear type 2	SCO2, MC4DN2, MYP6	SCO2	604272	AR
COX16	Mitochondrial complex IV deficiency, nuclear type 22	COX16, MC4DN22	COX16	618064	AR
SCO1	Mitochondrial complex IV deficiency, nuclear type 4	SCO1, SCOD1, MC4DN4	SCO1	603644	AR
LRPPRC	Mitochondrial complex IV deficiency, nuclear type 5, (French-Canadian)	LRPPRC, LRP130, LSFC, MC4DN5	LRPPRC	607544	AR
COX15	Mitochondrial complex IV deficiency, nuclear type 6	COX15, MC4DN6	COX15	603646	AR
COX6B1	Mitochondrial complex IV deficiency, nuclear type 7	COX6B1, MC4DN7	COX6B1	124089	AR
TACO1	Mitochondrial complex IV deficiency, nuclear type 8	TACO1, CCDC44, MC4DN8	TACO1	612958	AR
ATP5F1D	Mitochondrial complex V (ATP synthase) deficiency	ATP5F1D, ATP5D, MC5DN5	ATP5F1D	603150	AR
TMEM70	Mitochondrial complex V (ATP synthase) deficiency, nuclear type 2	TMEM70, MC5DN2	TMEM70	612418	AR
ATP5MD	Mitochondrial complex V (ATP synthase) deficiency, nuclear type 6	ATP5MD, USMG5, DAPIT, MC5DN6	ATP5MK	615204	AR
FDX2	Mitochondrial myopathy, episodic, with optic atrophy and reversible leukoencephalopathy	FDX2, FDX1L, MEOAL	FDX2	614585	AR
SLC25A3	Mitochondrial phosphate carrier deficiency	SLC25A3, PHC	SLC25A3	600370	AR
MPC1	Mitochondrial pyruvate carrier deficiency	MPC1, BRP44L, MPYCD	MPC1	614738	AR
POLG	Mitochondrial recessive ataxia syndrome (includes SANDO and SCAE)	POLG, POLG1, POLGA, PEO, SANDO, SCAE, MTDPS4A, MTDPS4B, MIRAS	POLG	174763	AR
ECHS1	Mitochondrial short-chain enoyl-CoA hydratase 1 deficiency	ECHS1, SCEH, ECHS1D	ECHS1	602292	AR
HADHA	Mitochondrial trifunctional protein deficiency	HADHA, MTPA	HADHA	600890	AR
DYSF	Miyoshi muscular dystrophy 1	DYSF, LGMDR2, MMD1	DYSF	603009	AR
ANO5	Miyoshi muscular dystrophy 3	ANO5, TMEM16E, GDD1, LGMDR12	ANO5	608662	AR
MOCS1	Molybdenum cofactor deficiency A	MOCS1, MOCODA	MOCS1	603707	AR
MOCS2	Molybdenum cofactor deficiency B	MOCS2, MPTS, MOCODB	MOCS2	603708	AR
GPHN	Molybdenum cofactor deficiency C	GPHN, GPH, KIAA1385, GEPH, MOCODC	GPHN	603930	AR
SLC16A1	Monocarboxylate transporter 1 deficiency	SLC16A1, MCT1, HHF7, MCT1D	SLC16A1	600682	AD, AR
CEP19	Morbid obesity and spermatogenic failure	CEP19, C3orf34, MOSPGF	CEP19	615586	AR
BUB1B	Mosaic variegated aneuploidy syndrome 1	BUB1B, BUBR1, MVA1	BUB1B	602860	AR
CEP57	Mosaic variegated aneuploidy syndrome 2	CEP57, PIG8, TSP57, KIAA0092, MVA2	CEP57	607951	AR
TRIP13	Mosaic variegated aneuploidy syndrome 3	TRIP13, 16E1BP, MVA3, OOMD9	TRIP13	604507	AR
GUCY1A3	Moyamoya 6 with achalasia	GUCY1A3, GUC1A3, GUCSA3, MYMY6	GUCY1A1	139396	AR
MYMY1	Moyamoya disease	MYMY1, MYMY	.	252350	AR
GNPTAB	Mucolipidosis II alpha/beta	GNPTAB, GNPTA	GNPTAB	607840	AR
GNPTAB	Mucolipidosis III alpha/beta	GNPTAB, GNPTA	GNPTAB	607840	AR
GNPTAG	Mucolipidosis III gamma	GNPTAG	GNPTG	607838	AR
MCOLN1	Mucolipidosis IV	MCOLN1, ML4	MCOLN1	605248	AR
GALNS	Mucopolysaccharidosis IVA	GALNS, MPS4A	GALNS	612222	AR
IDUA	Mucopolysaccharidosis Ih	IDUA, IDA	IDUA	252800	AR
IDUA	Mucopolysaccharidosis Ih/s	IDUA, IDA	IDUA	252800	AR
IDUA	Mucopolysaccharidosis Is	IDUA, IDA	IDUA	252800	AR
GUSB	Mucopolysaccharidosis VII	GUSB, MPS7	GUSB	611499	AR
SGSH	Mucopolysaccharidosis type IIIA (Sanfilippo A)	SGSH, MPS3A, SFMD	SGSH	605270	AR
NAGLU	Mucopolysaccharidosis type IIIB (Sanfilippo B)	NAGLU, MPS3B, CMT2V	NAGLU	609701	AR
HGSNAT	Mucopolysaccharidosis type IIIC (Sanfilippo C)	HGSNAT, TMEM76, MPS3C, RP73	HGSNAT	610453	AR
GNS	Mucopolysaccharidosis type IIID	GNS, G6S	GNS	607664	AR
GLB1	Mucopolysaccharidosis type IVB (Morquio)	GLB1, MPS4B	GLB1	611458	AR
ARSB	Mucopolysaccharidosis type VI (Maroteaux-Lamy)	ARSB, MPS6	ARSB	611542	AR
VPS33A	Mucopolysaccharidosis-plus syndrome	VPS33A, MPSPS	VPS33A	610034	AR
TRIM37	Mulibrey nanism	TRIM37, MUL, KIAA0898	TRIM37	605073	AR
MMP2	Multicentric osteolysis, nodulosis, and arthropathy	MMP2, CLG4A, MONA	MMP2	120360	AR
CEP55	Multinucleated neurons, anhydramnios, renal dysplasia, cerebellar hypoplasia, and hydranencephaly	CEP55, MARCH	CEP55	610000	AR
PIGN	Multiple congenital anomalies-hypotonia-seizures syndrome 1	PIGN, MCAHS1	PIGN	606097	AR
PIGT	Multiple congenital anomalies-hypotonia-seizures syndrome 3	PIGT, NDAP, PNH2, MCAHS3	PIGT	610272	AR
B3GAT3	Multiple joint dislocations, short stature, craniofacial dysmorphism, with or without congenital heart defects	B3GAT3, GLCATI, JDSCD	B3GAT3	606374	AR
NFU1	Multiple mitochondrial dysfunctions syndrome 1	NFU1, HIRIP, MMDS1	NFU1	608100	AR
BOLA3	Multiple mitochondrial dysfunctions syndrome 2 with hyperglycinemia	BOLA3, MMDS2	BOLA3	613183	AR
IBA57	Multiple mitochondrial dysfunctions syndrome 3	IBA57, C1orf69, MMDS3, SPG74	IBA57	615316	AR
ISCA2	Multiple mitochondrial dysfunctions syndrome 4	ISCA2, MMDS4	ISCA2	615317	AR
ISCA1	Multiple mitochondrial dysfunctions syndrome 5	ISCA1, HBLD2, HISCA, MMDS5	ISCA1	611006	AR
PMPCB	Multiple mitochondrial dysfunctions syndrome 6	PMPCB, MPPB	PMPCB	603131	AR
CHRNA1	Multiple pterygium syndrome, lethal type	CHRNA1, ACHRD, CMS1B, CMS1A	CHRNA1	100690	AR
CHRND	Multiple pterygium syndrome, lethal type	CHRND, ACHRD, SCCMS, CMS3A, CMS3B, CMS3C	CHRND	100720	AR
CHRNG	Multiple pterygium syndrome, lethal type	CHRNG, ACHRG	CHRNG	100730	AR
SUMF1	Multiple sulfatase deficiency	SUMF1, FGE	SUMF1	607939	AR
MGS	Mungan syndrome	MGS	.	611376	AR
MSTN	Muscle hypertrophy	MSTN, GDF8, MSLHP	MSTN	601788	AR
MDC1B	Muscular dystrophy, congenital, 1B	MDC1B	.	604801	AR
ITGA7	Muscular dystrophy, congenital, due to ITGA7 deficiency	ITGA7	ITGA7	600536	AR
CHKB	Muscular dystrophy, congenital, megaconial type	CHKB, CHKL, CKEKB, EKB, MDCMC	CHKB	612395	AR
LAMA2	Muscular dystrophy, congenital, merosin deficient or partially deficient	LAMA2, LAMM, MDC1A	LAMA2	156225	AR
MDCMP	Muscular dystrophy, congenital, merosin-positive	MDCMP	.	609456	AR
INPP5K	Muscular dystrophy, congenital, with cataracts and intellectual disability	INPP5K, SKIP, MDCCAID	INPP5K	607875	AR
CAPN3	Muscular dystrophy, limb-girdle, autosomal recessive 1	CAPN3, CANP3, LGMDR1, LGMDD4	CAPN3	114240	AR
TTN	Muscular dystrophy, limb-girdle, autosomal recessive 10	TTN, CMD1G, TMD, LGMDR10, MPRM, HMERF, SALMY	TTN	188840	AR
ANO5	Muscular dystrophy, limb-girdle, autosomal recessive 12	ANO5, TMEM16E, GDD1, LGMDR12	ANO5	608662	AR
PLEC1	Muscular dystrophy, limb-girdle, autosomal recessive 17	PLEC1, PLEC, PLTN, EBS1, LGMDR17, EBSOG, EBSPA, EBSMD, EBSND	PLEC	601282	AR
TRAPPC11	Muscular dystrophy, limb-girdle, autosomal recessive 18	TRAPPC11, C4orf41, LGMDR18	TRAPPC11	614138	AR
DYSF	Muscular dystrophy, limb-girdle, autosomal recessive 2	DYSF, LGMDR2, MMD1	DYSF	603009	AR
LAMA2	Muscular dystrophy, limb-girdle, autosomal recessive 23	LAMA2, LAMM, MDC1A	LAMA2	156225	AR
BVES	Muscular dystrophy, limb-girdle, autosomal recessive 25	BVES, HBVES, POPDC1, LGMDR25	BVES	604577	AR
POPDC3	Muscular dystrophy, limb-girdle, autosomal recessive 26	POPDC3, POP3, LGMDR26	POPDC3	605824	AR
SGCA	Muscular dystrophy, limb-girdle, autosomal recessive 3	SGCA, ADL, DAG2, LGMDR3	SGCA	600119	AR
SGCB	Muscular dystrophy, limb-girdle, autosomal recessive 4	SGCB, LGMDR4	SGCB	600900	AR
SGCG	Muscular dystrophy, limb-girdle, autosomal recessive 5	SGCG, LGMDR5, DMDA1, SCG3	SGCG	608896	AR
SGCD	Muscular dystrophy, limb-girdle, autosomal recessive 6	SGCD, SGD, LGMDR6, CMD1L	SGCD	601411	AR
TCAP	Muscular dystrophy, limb-girdle, autosomal recessive 7	TCAP, LGMDR7, CMH25	TCAP	604488	AR
TRIM32	Muscular dystrophy, limb-girdle, autosomal recessive 8	TRIM32, HT2A, LGMDR8, BBS11	TRIM32	602290	AR
SELENON	Muscular dystrophy, rigid spine, 1	SELENON, SEPN1, SELN, RSMD1, CFTD	SELENON	606210	AR
POMT1	Muscular dystrophy-dystroglycanopathy (congenital with brain and eye anomalies), type A, 1	POMT1, MDDGA1, MDDGB1, MDDGC1, LGMDR11	POMT1	607423	AR
RXYLT1	Muscular dystrophy-dystroglycanopathy (congenital with brain and eye anomalies), type A, 10	RXYLT1, TMEM5, MDDGA10	RXYLT1	605862	AR
POMK	Muscular dystrophy-dystroglycanopathy (congenital with brain and eye anomalies), type A, 12	POMK, SGK196, MDDGA12, MDDGC12	POMK	615247	AR
B4GAT1	Muscular dystrophy-dystroglycanopathy (congenital with brain and eye anomalies), type A, 13	B4GAT1, B3GNT1, IGNT, IGAT, MDDGA13	B4GAT1	605517	AR
GMPPB	Muscular dystrophy-dystroglycanopathy (congenital with brain and eye anomalies), type A, 14	GMPPB, KIAA1851, MDDGA14, MDDGB14, MDDGC14, LGMDR19	GMPPB	615320	AR
POMT2	Muscular dystrophy-dystroglycanopathy (congenital with brain and eye anomalies), type A, 2	POMT2, MDDGA2, MDDGB2, MDDGC2, LGMDR14	POMT2	607439	AR
POMGNT1	Muscular dystrophy-dystroglycanopathy (congenital with brain and eye anomalies), type A, 3	POMGNT1, MEB, MDDGA3, MDDGB3, MDDGC3, RP76, LGMDR15	POMGNT1	606822	AR
FKTN	Muscular dystrophy-dystroglycanopathy (congenital with brain and eye anomalies), type A, 4	FKTN, FCMD, CMD1X, LGMDR13, MDDGA4, MDDGB4, MDDGC4	FKTN	607440	AR
FKRP	Muscular dystrophy-dystroglycanopathy (congenital with brain and eye anomalies), type A, 5	FKRP, MDC1C, LGMDR9, MDDGA5, MDDGB5, MDDGC5	FKRP	606596	AR
LARGE	Muscular dystrophy-dystroglycanopathy (congenital with brain and eye anomalies), type A, 6	LARGE, KIAA0609, MDC1D, MDDGA6, MDDGB6	LARGE1	603590	AR
CRPPA	Muscular dystrophy-dystroglycanopathy (congenital with brain and eye anomalies), type A, 7	CRPPA, ISPD, MDDGA7, MDDGC7, LGMDR20	CRPPA	614631	AR
DAG1	Muscular dystrophy-dystroglycanopathy (congenital with brain and eye anomalies), type A, 9	DAG1, DAG, MDDGC9, MDDGA9, LGMDR16	DAG1	128239	AR
B3GALNT2	Muscular dystrophy-dystroglycanopathy (congenital with brain and eye anomalies, type A, 11	B3GALNT2, MGC39558, MDDGA11	B3GALNT2	610194	AR
POMGNT2	Muscular dystrophy-dystroglycanopathy (congenital with brain and eye anomalies, type A, 8	POMGNT2, GTDC2, C3orf39, AGO61, MDDGA8, MDDGC8	POMGNT2	614828	AR
POMT1	Muscular dystrophy-dystroglycanopathy (congenital with mental retardation), type B, 1	POMT1, MDDGA1, MDDGB1, MDDGC1, LGMDR11	POMT1	607423	AR
GMPPB	Muscular dystrophy-dystroglycanopathy (congenital with mental retardation), type B, 14	GMPPB, KIAA1851, MDDGA14, MDDGB14, MDDGC14, LGMDR19	GMPPB	615320	AR
POMT2	Muscular dystrophy-dystroglycanopathy (congenital with mental retardation), type B, 2	POMT2, MDDGA2, MDDGB2, MDDGC2, LGMDR14	POMT2	607439	AR
POMGNT1	Muscular dystrophy-dystroglycanopathy (congenital with mental retardation), type B, 3	POMGNT1, MEB, MDDGA3, MDDGB3, MDDGC3, RP76, LGMDR15	POMGNT1	606822	AR
LARGE	Muscular dystrophy-dystroglycanopathy (congenital with mental retardation), type B, 6	LARGE, KIAA0609, MDC1D, MDDGA6, MDDGB6	LARGE1	603590	AR
FKRP	Muscular dystrophy-dystroglycanopathy (congenital with or without mental retardation), type B, 5	FKRP, MDC1C, LGMDR9, MDDGA5, MDDGB5, MDDGC5	FKRP	606596	AR
FKTN	Muscular dystrophy-dystroglycanopathy (congenital without mental retardation), type B, 4	FKTN, FCMD, CMD1X, LGMDR13, MDDGA4, MDDGB4, MDDGC4	FKTN	607440	AR
POMGNT2	Muscular dystrophy-dystroglycanopathy (limb-girdle) type C, 8	POMGNT2, GTDC2, C3orf39, AGO61, MDDGA8, MDDGC8	POMGNT2	614828	AR
POMT1	Muscular dystrophy-dystroglycanopathy (limb-girdle), type C, 1	POMT1, MDDGA1, MDDGB1, MDDGC1, LGMDR11	POMT1	607423	AR
GMPPB	Muscular dystrophy-dystroglycanopathy (limb-girdle), type C, 14	GMPPB, KIAA1851, MDDGA14, MDDGB14, MDDGC14, LGMDR19	GMPPB	615320	AR
DPM3	Muscular dystrophy-dystroglycanopathy (limb-girdle), type C, 15	DPM3, MDDGC15, MDDGB15	DPM3	605951	AR
POMT2	Muscular dystrophy-dystroglycanopathy (limb-girdle), type C, 2	POMT2, MDDGA2, MDDGB2, MDDGC2, LGMDR14	POMT2	607439	AR
POMGNT1	Muscular dystrophy-dystroglycanopathy (limb-girdle), type C, 3	POMGNT1, MEB, MDDGA3, MDDGB3, MDDGC3, RP76, LGMDR15	POMGNT1	606822	AR
FKTN	Muscular dystrophy-dystroglycanopathy (limb-girdle), type C, 4	FKTN, FCMD, CMD1X, LGMDR13, MDDGA4, MDDGB4, MDDGC4	FKTN	607440	AR
FKRP	Muscular dystrophy-dystroglycanopathy (limb-girdle), type C, 5	FKRP, MDC1C, LGMDR9, MDDGA5, MDDGB5, MDDGC5	FKRP	606596	AR
CRPPA	Muscular dystrophy-dystroglycanopathy (limb-girdle), type C, 7	CRPPA, ISPD, MDDGA7, MDDGC7, LGMDR20	CRPPA	614631	AR
DAG1	Muscular dystrophy-dystroglycanopathy (limb-girdle), type C, 9	DAG1, DAG, MDDGC9, MDDGA9, LGMDR16	DAG1	128239	AR
GFPT1	Myasthenia, congenital, 12, with tubular aggregates	GFPT1, GFAT1, GFPT1L, MSLG, CMS12, CMSTA1	GFPT1	138292	AR
DOK7	Myasthenic syndrome, congenital, 10	DOK7, C4orf25, CMS10, FADS3	DOK7	610285	AR
RAPSN	Myasthenic syndrome, congenital, 11, associated with acetylcholine receptor deficiency	RAPSN, CMS1D, CMS11, FADS2	RAPSN	601592	AR
DPAGT1	Myasthenic syndrome, congenital, 13, with tubular aggregates	DPAGT1, DPAGT2, DGPT, CDG1J, CMSTA2, CMS13	DPAGT1	191350	AR
ALG2	Myasthenic syndrome, congenital, 14, with tubular aggregates	ALG2, CDGII, CMSTA3, CMS14	ALG2	607905	AR
SCN4A	Myasthenic syndrome, congenital, 16	SCN4A, HYPP, NAC1A, HOKPP2, CMS16	SCN4A	603967	AR
COL13A1	Myasthenic syndrome, congenital, 19	COL13A1, CMS19	COL13A1	120350	AR
CHRNA1	Myasthenic syndrome, congenital, 1B, fast-channel	CHRNA1, ACHRD, CMS1B, CMS1A	CHRNA1	100690	AD, AR
SLC5A7	Myasthenic syndrome, congenital, 20, presynaptic	SLC5A7, CHT1, HMN7A, CMS20	SLC5A7	608761	AR
SLC18A3	Myasthenic syndrome, congenital, 21, presynaptic	SLC18A3, VACHT, CMS21	SLC18A3	600336	AR
PREPL	Myasthenic syndrome, congenital, 22	PREPL, KIAA0436, CMS22	PREPL	609557	AR
SLC25A1	Myasthenic syndrome, congenital, 23, presynaptic	SLC25A1, SLC20A3, CTP, D2L2AD, CMS23	SLC25A1	190315	AR
MYO9A	Myasthenic syndrome, congenital, 24, presynaptic	MYO9A, CMS24	MYO9A	604875	AR
VAMP1	Myasthenic syndrome, congenital, 25	VAMP1, SYB1, SPAX1, CMS25	VAMP1	185880	AR
CHRND	Myasthenic syndrome, congenital, 3B, fast-channel	CHRND, ACHRD, SCCMS, CMS3A, CMS3B, CMS3C	CHRND	100720	AR
CHRNE	Myasthenic syndrome, congenital, 4A, slow-channel	CHRNE, SCCMS, CMS4A, CMS4B, CMS4C	CHRNE	100725	AD, AR
CHRNE	Myasthenic syndrome, congenital, 4B, fast-channel	CHRNE, SCCMS, CMS4A, CMS4B, CMS4C	CHRNE	100725	AR
CHRNE	Myasthenic syndrome, congenital, 4C, associated with acetylcholine receptor deficiency	CHRNE, SCCMS, CMS4A, CMS4B, CMS4C	CHRNE	100725	AR
COLQ	Myasthenic syndrome, congenital, 5	COLQ, EAD, CMS5	COLQ	603033	AR
CHAT	Myasthenic syndrome, congenital, 6, presynaptic	CHAT, CMS6	CHAT	118490	AR
SYT2	Myasthenic syndrome, congenital, 7B, presynaptic, autosomal recessive	SYT2, CMS7A, MYSPC, CMS7B	SYT2	600104	AR
AGRN	Myasthenic syndrome, congenital, 8, with pre- and postsynaptic defects	AGRN, CMS8	AGRN	103320	AR
MUSK	Myasthenic syndrome, congenital, 9, associated with acetylcholine receptor deficiency	MUSK, CMS9, FADS1	MUSK	601296	AR
MPO	Myeloperoxidase deficiency	MPO	MPO	606989	AR
TBC1D24	Myoclonic epilepsy, infantile, familial	TBC1D24, KIAA1171, FIME, DEE16, DOORS, DFNB86, DFNA65, EPRPDC	TBC1D24	613577	AR
SVIL	Myofibrillar myopathy 10	SVIL, MFM10	SVIL	604126	AR
UNC45B	Myofibrillar myopathy 11	UNC45B, SMUNC45, CTRCT43, MFM11	UNC45B	611220	AR
LPIN1	Myoglobinuria, acute recurrent, autosomal recessive	LPIN1	LPIN1	605518	AR
AMPD1	Myopathy due to myoadenylate deaminase deficiency	AMPD1, MMDD	AMPD1	102770	AR
MICU1	Myopathy with extrapyramidal signs	MICU1, CBARA1, MPXPS	MICU1	605084	AR
ISCU	Myopathy with lactic acidosis, hereditary	ISCU, HML	ISCU	611911	AR
ACTA1	Myopathy, actin, congenital, with cores	ACTA1, ASMA, NEM3, CFTD1, SHPM	ACTA1	102610	AD, AR
ACTA1	Myopathy, actin, congenital, with excess of thin myofilaments	ACTA1, ASMA, NEM3, CFTD1, SHPM	ACTA1	102610	AD, AR
MEGF10	Myopathy, areflexia, respiratory distress, and dysphagia, early-onset	MEGF10, KIAA1780, EMARDD	MEGF10	612453	AR
MEGF10	Myopathy, areflexia, respiratory distress, and dysphagia, early-onset, mild variant	MEGF10, KIAA1780, EMARDD	MEGF10	612453	AR
STAC3	Myopathy, congenital, Baily-Bloch	STAC3, NAM, MYPBB	STAC3	615521	AR
PAX7	Myopathy, congenital, progressive, with scoliosis	PAX7, RMS2, MYOSCO	PAX7	167410	AR
MYOD1	Myopathy, congenital, with diaphragmatic defects, respiratory insufficiency, and dysmorphic facies	MYOD1, MYF3, MYODRIF	MYOD1	159970	AR
MYL1	Myopathy, congenital, with fast-twitch (type II) fiber atrophy	MYL1, MYOFTA	MYL1	160780	AR
ACTA1	Myopathy, congenital, with fiber-type disproportion 1	ACTA1, ASMA, NEM3, CFTD1, SHPM	ACTA1	102610	AD, AR
SELENON	Myopathy, congenital, with fiber-type disproportion	SELENON, SEPN1, SELN, RSMD1, CFTD	SELENON	606210	AD, AR
TPM3	Myopathy, congenital, with fiber-type disproportion	TPM3, NEM1, CFTD, CAPM1	TPM3	191030	AD, AR
ADSS1	Myopathy, distal, 5	ADSS1, ADSSL1, MPD5	ADSS1	612498	AR
DYSF	Myopathy, distal, with anterior tibial onset	DYSF, LGMDR2, MMD1	DYSF	603009	AR
ALG14	Myopathy, epilepsy, and progressive cerebral atrophy	ALG14, CMS15, IDDEBF, MEPCA	ALG14	612866	AR
PUS1	Myopathy, lactic acidosis, and sideroblastic anemia 1	PUS1, MLASA1	PUS1	608109	AR
YARS2	Myopathy, lactic acidosis, and sideroblastic anemia 2	YARS2, TYRRS, MLASA2	YARS2	610957	AR
GFER	Myopathy, mitochondrial progressive, with congenital cataract and developmental delay	GFER, ERV1, ALR, MPMCD	GFER	600924	AR
MSTO1	Myopathy, mitochondrial, and ataxia	MSTO1, MMYAT	MSTO1	617619	AD, AR
DES	Myopathy, myofibrillar, 1	DES, CMD1I, MFM1, SCPNK	DES	125660	AD, AR
MYL2	Myopathy, myofibrillar, 12, infantile-onset, with cardiomyopathy	MYL2, CMH10, MFM12	MYL2	160781	AR
KY	Myopathy, myofibrillar, 7	KY, MFM7	KY	605739	AR
PYROXD1	Myopathy, myofibrillar, 8	PYROXD1, MFM8	PYROXD1	617220	AR
CRYAB	Myopathy, myofibrillar, fatal infantile hypertonic, alpha-B crystallin-related	CRYAB, CRYA2, CTPP2, CMD1II, CTRCT16, MFM2	CRYAB	123590	AR
MYH7	Myopathy, myosin storage, autosomal recessive	MYH7, CMH1, MPD1, CMD1S, SPMM, SPMD	MYH7	160760	AR
MYP18	Myopia	MYP18	.	255500	AR
LRPAP1	Myopia 23, autosomal recessive	LRPAP1, A2MRAP, MYP23	LRPAP1	104225	AR
P3H2	Myopia, high, with cataract and vitreoretinal degeneration	P3H2, LEPREL1, MCVD	P3H2	610341	AR
CLCN1	Myotonia congenita, recessive	CLCN1	CLCN1	118425	AR
NAGS	N-acetylglutamate synthase deficiency	NAGS	NAGS	608300	AR
FZD6	Nail disorder, nonsyndromic congenital, 1	FZD6, NDNC1	FZD6	603409	AR
PLCD1	Nail disorder, nonsyndromic congenital, 3, (leukonychia)	PLCD1, NDNC3	PLCD1	602142	AD, AR
NDNC9	Nail disorder, nonsyndromic congenital	NDNC9	.	614149	AR
JUP	Naxos disease	JUP, DP3, PDGB, ARVD12	JUP	173325	AR
TPM3	Nemaline myopathy 1, autosomal dominant or recessive	TPM3, NEM1, CFTD, CAPM1	TPM3	191030	AD, AR
LMOD3	Nemaline myopathy 10	LMOD3, NEM10	LMOD3	616112	AR
MYPN	Nemaline myopathy 11, autosomal recessive	MYPN, CMD1DD, CMH22, RCM4, NEM11	MYPN	608517	AR
NEB	Nemaline myopathy 2, autosomal recessive	NEB, NEM2, AMC6	NEB	161650	AR
ACTA1	Nemaline myopathy 3, autosomal dominant or recessive	ACTA1, ASMA, NEM3, CFTD1, SHPM	ACTA1	102610	AD, AR
TNNT1	Nemaline myopathy 5, Amish type	TNNT1, ANM, NEM5	TNNT1	191041	AR
CFL2	Nemaline myopathy 7, autosomal recessive	CFL2, NEM7	CFL2	601443	AR
KLHL40	Nemaline myopathy 8, autosomal recessive	KLHL40, SYRP, KBTBD5, NEM8	KLHL40	615340	AR
[truncated: 905 more rows]

## Sheet: Supp.Table2.ChinaMAP.GCR
SYMBOL	GCR	Phenotype		Is in the government rare disease lsit	Is Treatable	Is Annotated by LLPS	Panel Design
FLG	0.067452	Ichthyosis vulgaris		No	No	Yes	Tier1
DUOX2	0.0615897	Thyroid dyshormonogenesis 6		No	Yes	No	Tier1
UGT1A1	0.050638	Hyperbilirubinemia, familial transient neonatal		No	Yes	No	Tier1
TTN	0.0478418	Salih myopathy		No	No	No	Tier1
CD36	0.0377653	Platelet glycoprotein IV deficiency		No	No	No	Tier1
SERPINB7	0.0346975	Palmoplantar keratoderma, Nagashima type		No	No	No	Tier1
GJB2	0.0302023	Deafness, autosomal recessive 1A		Yes	No	No	Tier1
ATP7B	0.0300684	Wilson disease		Yes	Yes	Yes	Tier1
USH2A	0.0291615	Usher syndrome, type 2A		No	No	No	Tier1
GALC	0.02772	Krabbe disease		No	Yes	No	Tier1
RYR1	0.0265614	Neuromuscular disease, congenital, with uniform type 1 fiber		No	No	No	Tier1
ABCA4	0.0262985	Stargardt disease 1		No	No	No	Tier1
SLC26A4	0.025901	Pendred syndrome		Yes	Yes	No	Tier1
POLG	0.0251888	Progressive external ophthalmoplegia, autosomal recessive 1		Yes	No	No	Tier1
DMGDH	0.0237221	Dimethylglycine dehydrogenase deficiency		No	No	No	Tier1
SLC22A5	0.02274	Carnitine deficiency, systemic primary		Yes	Yes	No	Tier1
PAH	0.021776	Phenylketonuria		Yes	Yes	Yes	Tier1
SLC12A3	0.0183504	Gitelman syndrome		Yes	Yes	No	Tier1
MYO15A	0.0166847	Deafness, autosomal recessive 3		No	No	No	Tier1
LAMB1	0.0162338	Lissencephaly 5		No	No	No	Tier1
MPZL2	0.0159032	Deafness, autosomal recessive 111		No	No	No	Tier1
HSPG2	0.0158411	Schwartz-Jampel syndrome, type 1		No	No	No	Tier1
ACADSB	0.0152098	2-methylbutyrylglycinuria		No	No	No	Tier1
SLC25A13	0.0151317	Citrullinemia, type II, neonatal-onTier		Yes	Yes	No	Tier1
SBDS	0.0139295	Shwachman-Diamond syndrome		Yes	Yes	No	Tier1
SRD5A2	0.0138364	Pseudovaginal perineoscrotal hypospadias		No	No	No	Tier1
ETFDH	0.0134233	Glutaric acidemia IIC		Yes	Yes	No	Tier1
FMO3	0.013169	Trimethylaminuria		No	No	No	Tier1
DYSF	0.0129504	Myopathy, distal, with anterior tibial onTier		No	No	No	Tier1
ABCG5	0.0128704	Sitosterolemia 2		Yes	Yes	No	Tier1
CYP27A1	0.0128617	Cerebrotendinous xanthomatosis		Yes	Yes	No	Tier1
LTBP2	0.0126769	Microspherophakia and/or megalocornea, with ectopia lentis and with or without secondary glaucoma		No	No	No	Tier1
UPB1	0.0122346	Beta-ureidopropionase deficiency		No	No	No	Tier1
MMACHC	0.0121185	Methylmalonic aciduria and homocystinuria, cblC type		No	Yes	No	Tier1
MMUT	0.0120345	Methylmalonic aciduria, mut(0) type		Yes	Yes	No	Tier1
CAPN3	0.0120301	Muscular dystrophy, limb-girdle, autosomal recessive 1		No	No	No	Tier1
CAD	0.0119327	Developmental and epileptic encephalopathy 50		No	Yes	No	Tier1
ITGB6	0.0116485	Amelogenesis imperfecta, type IH		No	No	No	Tier1
PRSS12	0.0115662	Mental retardation, autosomal recessive 1		No	No	No	Tier1
MYO7A	0.011364	Usher syndrome, type 1B		No	No	Yes	Tier1
DPYS	0.0112812	Dihydropyrimidinuria		No	No	No	Tier1
MYO5A	0.0112004	Griscelli syndrome, type 1		No	No	No	Tier1
MYO9A	0.0111928	Myasthenic syndrome, congenital, 24, presynaptic		No	Yes	No	Tier1
FAT4	0.0106209	Van Maldergem syndrome 2		No	No	No	Tier1
ABCC2	0.0103385	Dubin-Johnson syndrome		No	No	No	Tier1
COL6A3	0.0102427	Ullrich congenital muscular dystrophy 1		Yes	No	No	Tier1
HOGA1	0.0101559	Hyperoxaluria, primary, type III		No	Yes	No	Tier1
AGXT	0.0101549	Hyperoxaluria, primary, type 1		No	Yes	Yes	Tier1
DNAH2	0.0098704	Spermatogenic failure 45		No	No	No	Tier1
SLCO2A1	0.00970563	Hypertrophic osteoarthropathy, primary, autosomal recessive 2		No	No	No	Tier1
OTOF	0.0095884	Deafness, autosomal recessive 9		No	No	No	Tier1
SLC22A12	0.00931531	Hypouricemia, renal		No	No	No	Tier1
TH	0.00921794	Segawa syndrome, recessive		Yes	No	No	Tier1
ABCA1	0.00912464	Tangier disease		No	No	No	Tier1
ALDOB	0.00912235	Fructose intolerance, hereditary		Yes	Yes	No	Tier1
VWF	0.00912153	von Willebrand disease, types 2A, 2B, 2M, and 2N		No	No	No	Tier1
PLEKHG2	0.0090417	Leukodystrophy and acquired microcephaly with or without dystonia		No	No	No	Tier1
DNAH5	0.00902668	Ciliary dyskinesia, primary, 3, with or without situs inversus		No	No	No	Tier1
WFS1	0.00893393	Wolfram syndrome 1		Yes	Yes	No	Tier1
ORAI1	0.00887927	Immunodeficiency 9		No	Yes	No	Tier1
ACADS	0.00856172	Acyl-CoA dehydrogenase, short-chain, deficiency of		No	No	No	Tier1
H6PD	0.00855958	Cortisone reductase deficiency 1		No	No	No	Tier1
PYGM	0.00855869	McArdle disease		No	No	No	Tier1
MFSD2A	0.00848994	Neurodevelopmental disorder with progressive microcephaly, spasticity, and brain abnormalities		No	No	No	Tier1
TYR	0.00846672	Albinism, oculocutaneous, type IB		No	No	Yes	Tier1
GAA	0.00837172	Glycogen storage disease II		No	Yes	No	Tier1
DAAM2	0.0080953	Nephrotic syndrome, type 24		No	No	No	Tier1
LBR	0.00809442	Greenberg skeletal dysplasia		No	No	No	Tier1
PRICKLE1	0.00801473	Epilepsy, progressive myoclonic 1B		No	No	No	Tier1
LPL	0.00800329	Lipoprotein lipase deficiency		No	Yes	No	Tier1
HBB	0.00800228	Sickle cell anemia		No	Yes	Yes	Tier1
F5	0.0079972	Factor V deficiency		No	No	No	Tier1
CYP24A1	0.00790737	Hypercalcemia, infantile, 1		No	No	No	Tier1
TGM1	0.0079047	Ichthyosis, congenital, autosomal recessive 1		No	No	No	Tier1
LDLR	0.00790388	LDL cholesterol level QTL2		No	Yes	No	Tier1
LIPC	0.00781394	Hepatic lipase deficiency		No	No	No	Tier1
LTBP1	0.00781113	Cutis laxa, autosomal recessive, type IIE		No	No	No	Tier1
GPSM2	0.00773088	Chudley-McCullough syndrome		No	No	No	Tier1
IDUA	0.00763045	Mucopolysaccharidosis Is		Yes	Yes	No	Tier1
CFTR	0.00752927	Cystic fibrosis		Yes	Yes	No	Tier1
LTBP4	0.00743854	Cutis laxa, autosomal recessive, type IC		No	No	No	Tier1
NPHP4	0.00743424	Senior-Loken syndrome 4		No	No	No	Tier1
JUP	0.00735204	Naxos disease		No	No	No	Tier1
GRM6	0.00725824	Night blindness, congenital stationary (complete), 1B, autosomal recessive		No	No	No	Tier1
ACAD8	0.00725147	Isobutyryl-CoA dehydrogenase deficiency		No	No	No	Tier1
ACOX2	0.00716114	Bile acid synthesis defect, congenital, 6		No	No	No	Tier1
LAMA2	0.00705895	Muscular dystrophy, limb-girdle, autosomal recessive 23		No	No	No	Tier1
SCN5A	0.00705892	Sick sinus syndrome 1		Yes	Yes	No	Tier1
SORD	0.00689091	Sorbitol dehydrogenase deficiency with peripheral neuropathy		No	Yes	No	Tier1
ALPL	0.00687321	Odontohypophosphatasia		Yes	Yes	No	Tier1
MCPH1	0.00679216	Microcephaly 1, primary, autosomal recessive		No	No	No	Tier1
KIF14	0.00678154	Microcephaly 20, primary, autosomal recessive		No	No	No	Tier1
SLC19A2	0.00669699	Thiamine-responsive megaloblastic anemia syndrome		Yes	Yes	No	Tier1
BCHE	0.00668783	Butyrylcholinesterase deficiency		No	No	No	Tier1
ECM1	0.00668685	Urbach-Wiethe disease		No	No	No	Tier1
PCCA	0.00668482	Propionicacidemia		Yes	Yes	No	Tier1
EXT2	0.00659091	Seizures, scoliosis, and macrocephaly syndrome		No	No	No	Tier1
CPS1	0.00659021	Carbamoylphosphate synthetase I deficiency		No	Yes	No	Tier1
PCCB	0.00659009	Propionicacidemia		Yes	Yes	No	Tier1
BTD	0.00649701	Biotinidase deficiency		Yes	Yes	No	Tier1
PCK2	0.00641251	PEPCK deficiency, mitochondrial		No	No	No	Tier1
SLC4A1	0.00640497	Distal renal tubular acidosis 4 with hemolytic anemia		No	Yes	No	Tier1
PEX1	0.00640281	Peroxisome biogenesis disorder 1B (NALD/IRD)		No	No	No	Tier1
COL4A3	0.0063102	Alport syndrome 2, autosomal recessive		Yes	Yes	Yes	Tier1
COL7A1	0.00630848	Transient bullous of the newborn		No	No	No	Tier1
SERPINA1	0.0062303	Hemorrhagic diathesis due to antithrombin Pittsburgh		No	Yes	No	Tier1
CHAT	0.00621707	Myasthenic syndrome, congenital, 6, presynaptic		Yes	Yes	No	Tier1
ITPR1	0.00621646	Gillespie syndrome		No	No	No	Tier1
AGL	0.00621487	Glycogen storage disease IIIb		No	No	No	Tier1
TENM3	0.00621478	Microphthalmia, syndromic 15		No	No	No	Tier1
ANK3	0.00612726	Mental retardation, autosomal recessive, 37		No	No	No	Tier1
COX15	0.00612611	Mitochondrial complex IV deficiency, nuclear type 6		No	No	No	Tier1
GCDH	0.00612121	Glutaricaciduria, type I		Yes	Yes	Yes	Tier1
NNT	0.00602868	Glucocorticoid deficiency 4, with or without mineralocorticoid deficiency		No	Yes	No	Tier1
GNPTAB	0.00602721	Mucolipidosis III alpha/beta		No	No	No	Tier1
SCN4A	0.00602672	Myasthenic syndrome, congenital, 16		No	Yes	No	Tier1
CDH3	0.00593438	Hypotrichosis, congenital, with juvenile macular dystrophy		No	No	No	Tier1
SCARB2	0.00584933	Epilepsy, progressive myoclonic 4, with or without renal failure		No	Yes	No	Tier1
GNE	0.00584693	Nonaka myopathy		No	Yes	No	Tier1
IGHMBP2	0.00583915	Neuronopathy, distal hereditary motor, type VI		No	No	No	Tier1
PCSK1	0.005755	Obesity with impaired prohormone processing		No	Yes	No	Tier1
CRB1	0.00574519	Retinitis pigmentosa-12		No	No	No	Tier1
FLNB	0.00574503	Spondylocarpotarsal synostosis syndrome		No	No	No	Tier1
ETFB	0.00565709	Glutaric acidemia IIB		Yes	Yes	No	Tier1
F7	0.00565199	Factor VII deficiency		No	Yes	No	Tier1
FANCA	0.00546566	Fanconi anemia, complementation group A		Yes	Yes	No	Tier1
SLC26A2	0.00546399	Epiphyseal dysplasia, multiple, 4		No	No	No	Tier1
KIF1A	0.00537258	Spastic paraplegia 30, autosomal recessive		Yes	No	No	Tier1
EIF2B2	0.0053711	Ovarioleukodystrophy		No	No	No	Tier1
DBH	0.00537036	Orthostatic hypotension 1, due to DBH deficiency		No	Yes	No	Tier1
NDUFS1	0.00536975	Mitochondrial complex I deficiency, nuclear type 5		No	No	No	Tier1
ERCC6	0.0053695	UV-sensitive syndrome 1		No	No	Yes	Tier1
LRP5	0.00536944	Osteoporosis-pseudoglioma syndrome		No	Yes	No	Tier1
CEP290	0.00527563	Senior-Loken syndrome 6		No	No	No	Tier1
PLA2G6	0.00518317	Parkinson disease 14, autosomal recessive		Yes	No	Yes	Tier1
TMPRSS6	0.0051829	Iron-refractory iron deficiency anemia		No	No	No	Tier1
CC2D2A	0.00518183	Meckel syndrome 6		No	No	No	Tier1
DUOXA2	0.00509663	Thyroid dyshormonogenesis 5		No	Yes	No	Tier1
CYP4V2	0.00508879	Bietti crystalline corneoretinal dystrophy		No	No	No	Tier1
EPB41	0.00508812	Elliptocytosis-1		No	No	No	Tier1
CPT2	0.00508809	CPT II deficiency, myopathic, stress-induced		No	Yes	No	Tier1
COL17A1	0.00508773	Epidermolysis bullosa, junctional, non-Herlitz type		No	No	No	Tier1
KRT10	0.00500223	Epidermolytic hyperkeratosis		No	No	No	Tier1
HLCS	0.00500065	Holocarboxylase synthetase deficiency		Yes	Yes	No	Tier1
EVC2	0.00499433	Ellis-van Creveld syndrome		No	No	No	Tier2
CNGB1	0.00499432	Retinitis pigmentosa 45		No	No	No	Tier2
ABHD5	0.00490988	Chanarin-Dorfman syndrome		No	No	No	Tier2
COL6A1	0.00490029	Ullrich congenital muscular dystrophy 1		No	No	Yes	Tier2
RPGRIP1L	0.00489998	Meckel syndrome 5		No	No	No	Tier2
NEB	0.00489959	Nemaline myopathy 2, autosomal recessive		No	No	No	Tier2
DNAH9	0.00489941	Ciliary dyskinesia, primary, 40		No	No	No	Tier2
KDM5B	0.00481084	Mental retardation, autosomal recessive 65		No	No	No	Tier2
ANO5	0.00480589	Muscular dystrophy, limb-girdle, autosomal recessive 12		No	No	No	Tier2
DYNC2H1	0.00480562	Short-rib thoracic dysplasia 3 with or without polydactyly		Yes	No	No	Tier2
MYPN	0.00471615	Nemaline myopathy 11, autosomal recessive		No	No	Yes	Tier2
NAGA	0.00471205	Schindler disease, type III		No	No	No	Tier2
MAN2B1	0.00471152	Mannosidosis, alpha-, types I and II		No	Yes	No	Tier2
KIF1C	0.00462029	Spastic ataxia 2, autosomal recessive		Yes	No	No	Tier2
IL10RA	0.00461962	Inflammatory bowel disease 28, early onTier, autosomal recessive		No	Yes	No	Tier2
PMM2	0.00461863	Congenital disorder of glycosylation, type Ia		Yes	Yes	No	Tier2
ANO6	0.00461795	Scott syndrome		No	No	No	Tier2
ALDH6A1	0.0045268	Methylmalonate semialdehyde dehydrogenase deficiency		Yes	No	No	Tier2
MLYCD	0.00452605	Malonyl-CoA decarboxylase deficiency		No	Yes	No	Tier2
HFE	0.00452591	Hemochromatosis		No	Yes	No	Tier2
AIRE	0.00452524	Autoimmune polyendocrinopathy syndrome , type I, with or without reversible metaphyseal dysplasia		No	Yes	No	Tier2
TMPRSS3	0.00452436	Deafness, autosomal recessive 8/10		No	No	No	Tier2
CTNS	0.00452434	Cystinosis, ocular nonnephropathic		No	Yes	No	Tier2
PXDN	0.00452368	Anterior segment dysgenesis 7, with sclerocornea		No	No	No	Tier2
SPG11	0.00452351	Spastic paraplegia 11, autosomal recessive		Yes	No	No	Tier2
NFS1	0.00443088	Combined oxidative phosphorylation deficiency 52		No	No	No	Tier2
F13B	0.00443057	Factor XIIIB deficiency		No	No	No	Tier2
SLC26A3	0.00442995	Diarrhea 1, secretory chloride, congenital		No	Yes	No	Tier2
WDR19	0.00442972	Senior-Loken syndrome 8		No	No	No	Tier2
ERCC2	0.00442945	Xeroderma pigmentosum, group D		No	Yes	No	Tier2
PYGL	0.00442945	Glycogen storage disease VI		No	Yes	No	Tier2
NTRK1	0.00433682	Insensitivity to pain, congenital, with anhidrosis		No	No	No	Tier2
FCSK	0.00433675	Congenital disorder of glycosylation with defective fucosylation 2		No	No	No	Tier2
MLH1	0.00433669	Mismatch repair cancer syndrome 1		No	Yes	No	Tier2
RALGAPA1	0.00433631	Neurodevelopmental disorder with hypotonia, neonatal respiratory insufficiency, and thermodysregulation		No	No	No	Tier2
SLC7A7	0.00433602	Lysinuric protein intolerance		Yes	Yes	No	Tier2
TMEM67	0.00433585	Nephronophthisis 11		No	No	No	Tier2
COL1A2	0.00433567	Ehlers-Danlos syndrome, cardiac valvular type		Yes	Yes	Yes	Tier2
SLC7A9	0.00433565	Cystinuria		No	No	No	Tier2
COL4A4	0.00433542	Alport syndrome 2, autosomal recessive		Yes	Yes	No	Tier2
SELENON	0.00426286	Myopathy, congenital, with fiber-type disproportion		No	No	No	Tier2
DNM2	0.00424279	Lethal congenital contracture syndrome 5		No	No	No	Tier2
NT5E	0.00424255	Calcification of joints and arteries		No	No	No	Tier2
PROC	0.00424233	Thrombophilia due to protein C deficiency, autosomal recessive		No	No	No	Tier2
SLC4A11	0.00424195	Corneal endothelial dystrophy, autosomal recessive		No	No	No	Tier2
LRP4	0.00424157	Sclerosteosis 2		No	Yes	No	Tier2
ACADVL	0.00424146	VLCAD deficiency		Yes	Yes	No	Tier2
BMPR1B	0.00415195	Acromesomelic dysplasia, Demirhan type		Yes	No	No	Tier2
UBE3B	0.00415001	Kaufman oculocerebrofacial syndrome		No	No	No	Tier2
KCNJ16	0.00414793	Hypokalemic tubulopathy and deafness		No	No	No	Tier2
PLCD1	0.00414765	Nail disorder, nonsyndromic congenital, 3, (leukonychia)		No	No	No	Tier2
AARS1	0.0041476	Developmental and epileptic encephalopathy 29		No	No	No	Tier2
ABCC8	0.00414731	Hyperinsulinemic hypoglycemia, familial, 1		Yes	Yes	No	Tier2
GLDC	0.00414727	Glycine encephalopathy		No	No	No	Tier2
SPTBN2	0.00405703	Spinocerebellar ataxia, autosomal recessive 14		Yes	No	No	Tier2
TNNT1	0.00405607	Nemaline myopathy 5, Amish type		No	No	No	Tier2
GSR	0.00405536	Hemolytic anemia due to glutathione reductase deficiency		No	No	No	Tier2
MYO1E	0.00405478	Glomerulosclerosis, focal segmental, 6		No	No	No	Tier2
GLDN	0.00405453	Lethal congenital contracture syndrome 11		No	No	No	Tier2
COL18A1	0.00405392	Knobloch syndrome, type 1		No	No	No	Tier2
ADSL	0.00405366	Adenylosuccinase deficiency		No	No	No	Tier2
NPHS1	0.00405351	Nephrotic syndrome, type 1		No	No	Yes	Tier2
MCCC1	0.00405346	3-Methylcrotonyl-CoA carboxylase 1 deficiency		No	Yes	No	Tier2
NPC1	0.00405335	Niemann-Pick disease, type D		Yes	Yes	No	Tier2
CNGA3	0.00405333	Achromatopsia 2		No	No	No	Tier2
DHTKD1	0.00405329	Alpha-aminoadipic and alpha-ketoadipic aciduria		No	No	No	Tier2
MATN3	0.0039617	Spondyloepimetaphyseal dysplasia, Borochowitz-Cormier-Daire type		No	No	No	Tier2
CFI	0.00396049	Complement factor I deficiency		Yes	Yes	No	Tier2
CUBN	0.00395932	Imerslund-Grasbeck syndrome 1		No	Yes	No	Tier2
OTOGL	0.00395923	Deafness, autosomal recessive 84B		No	No	No	Tier2
SI	0.00395921	Sucrase-isomaltase deficiency, congenital		No	Yes	No	Tier2
POLR3A	0.00386697	Wiedemann-Rautenstrauch syndrome		Yes	No	No	Tier2
CTH	0.00386631	Cystathioninuria		No	No	No	Tier2
SDHA	0.00386626	Mitochondrial complex II deficiency, nuclear type 1		No	No	Yes	Tier2
ABCA2	0.00386551	Intellectual developmental disorder with poor growth and with or without seizures or ataxia		No	No	No	Tier2
OTOG	0.00386537	Deafness, autosomal recessive 18B		No	No	No	Tier2
PDE6B	0.00386517	Retinitis pigmentosa-40		No	No	No	Tier2
PHKB	0.00386511	Phosphorylase kinase deficiency of liver and muscle, autosomal recessive		No	Yes	No	Tier2
SLC2A10	0.00377203	Arterial tortuosity syndrome		No	No	No	Tier2
PLOD3	0.00377196	Lysyl hydroxylase 3 deficiency		No	No	No	Tier2
RP1	0.00377177	Retinitis pigmentosa 1		No	No	No	Tier2
SEC23B	0.00377115	Dyserythropoietic anemia, congenital, type II		No	No	Yes	Tier2
PRF1	0.00377113	Hemophagocytic lymphohistiocytosis, familial, 2		No	Yes	No	Tier2
NDUFV1	0.00377106	Mitochondrial complex I deficiency, nuclear type 4		No	No	No	Tier2
HMGCS2	0.00377102	HMG-CoA synthase-2 deficiency		No	Yes	No	Tier2
CACNA1D	0.00377101	Sinoatrial node dysfunction and deafness		No	Yes	No	Tier2
VPS13B	0.00377099	Cohen syndrome		No	No	No	Tier2
ADGRV1	0.00377096	Usher syndrome, type 2C, GPR98/PDZD7 digenic		No	No	No	Tier2
RFC1	0.0036796	Cerebellar ataxia, neuropathy, and vestibular areflexia syndrome		No	No	No	Tier2
NAGS	0.00367956	N-acetylglutamate synthase deficiency		Yes	Yes	No	Tier2
PLG	0.00367819	Plasminogen deficiency, type I		Yes	Yes	No	Tier2
RDH5	0.00367775	Fundus albipunctatus		No	No	No	Tier2
AIPL1	0.00367751	Retinitis pigmentosa, juvenile		No	No	No	Tier2
PTS	0.00367751	Hyperphenylalaninemia, BH4-deficient, A		Yes	Yes	No	Tier2
ALG1	0.0036775	Congenital disorder of glycosylation, type Ik		No	No	No	Tier2
GFM2	0.0036773	Combined oxidative phosphorylation deficiency 39		No	No	No	Tier2
TNFRSF13B	0.00367722	Immunodeficiency, common variable, 2		No	Yes	No	Tier2
ATP6V0A4	0.00367719	Distal renal tubular acidosis 3, with or without sensorineural hearing loss		No	Yes	No	Tier2
ABCA12	0.00367688	Ichthyosis, congenital, autosomal recessive 4B (harlequin)		No	No	No	Tier2
IFT27	0.00358664	Bardet-Biedl syndrome 19		No	No	No	Tier2
HR	0.00358449	Atrichia with papular lesions		No	No	No	Tier2
ALX3	0.00358429	Frontonasal dysplasia 1		No	No	No	Tier2
ADCY6	0.00358368	Lethal congenital contracture syndrome 8		No	No	No	Tier2
RDH12	0.00358334	Leber congenital amaurosis 13		No	No	No	Tier2
ITGA2B	0.00358322	Glanzmann thrombasthenia 1		No	No	No	Tier2
TTC21A	0.00358313	Spermatogenic failure 37		No	No	No	Tier2
GFM1	0.00358286	Combined oxidative phosphorylation deficiency 1		No	No	No	Tier2
CLCN1	0.00358282	Myotonia congenita, recessive		Yes	Yes	No	Tier2
COL6A2	0.00358278	Ullrich congenital muscular dystrophy 1		No	No	Yes	Tier2
ABCA3	0.00358277	Surfactant metabolism dysfunction, pulmonary, 3		No	No	No	Tier2
MPO	0.00358276	Myeloperoxidase deficiency		No	No	Yes	Tier2
MSH6	0.00358275	Mismatch repair cancer syndrome 3		No	Yes	No	Tier2
DNAH8	0.00358271	Spermatogenic failure 46		No	No	No	Tier2
PMS2	0.0034921	Mismatch repair cancer syndrome 4		No	Yes	Yes	Tier2
FDFT1	0.00349053	Squalene synthase deficiency		No	No	No	Tier2
BBS7	0.00348912	Bardet-Biedl syndrome 7		No	No	No	Tier2
GALT	0.00348907	Galactosemia		Yes	Yes	No	Tier2
HPS3	0.00348902	Hermansky-Pudlak syndrome 3		No	No	No	Tier2
DST	0.00348886	Epidermolysis bullosa simplex, autosomal recessive 2		No	No	No	Tier2
SCN9A	0.00348878	Neuropathy, hereditary sensory and autonomic, type IID		Yes	No	No	Tier2
MYH7	0.00348862	Myopathy, myosin storage, autosomal recessive		No	No	No	Tier2
PEX7	0.00340621	Rhizomelic chondrodysplasia punctata, type 1		Yes	No	No	Tier2
RFT1	0.00339579	Congenital disorder of glycosylation, type In		No	No	No	Tier2
SARS2	0.00339528	Hyperuricemia, pulmonary hypertension, renal failure, and alkalosis		No	No	No	Tier2
DCHS1	0.00339515	Van Maldergem syndrome 1		No	No	No	Tier2
TKT	0.00339489	Spondylometaepiphyseal dysplasia, short limb-hand type		No	No	No	Tier2
LZTR1	0.00339461	Noonan syndrome 2		No	No	No	Tier2
COL11A1	0.00339453	Fibrochondrogenesis 1		No	No	Yes	Tier2
CPT1A	0.00339451	CPT deficiency, hepatic, type IA		No	Yes	No	Tier2
PIEZO1	0.0033945	Lymphatic malformation 6		No	No	No	Tier2
ALDH3A2	0.00330203	Sjogren-Larsson syndrome		Yes	No	No	Tier2
HPGD	0.00330177	Hypertrophic osteoarthropathy, primary, autosomal recessive 1		No	No	No	Tier2
LDHD	0.00330085	D-lactic aciduria with susceptibility to gout		No	No	No	Tier2
LIPH	0.00330084	Woolly hair, autosomal recessive 2 with or without hypotrichosis		No	No	No	Tier2
KRT5	0.00330077	Epidermolysis bullosa simplex, recessive 1		Yes	No	No	Tier2
CRYBB3	0.00330076	Cataract 22		No	No	No	Tier2
ACADM	0.00330074	Acyl-CoA dehydrogenase, medium chain, deficiency of		Yes	Yes	No	Tier2
SLC6A20	0.00330067	Iminoglycinuria, digenic		No	No	No	Tier2
ATP6V1B1	0.00330046	Distal renal tubular acidosis 2 with progressive sensorineural hearing loss		No	Yes	No	Tier2
DHCR7	0.00330044	Smith-Lemli-Opitz syndrome		No	No	No	Tier2
BRCA1	0.00330043	Fanconi anemia, complementation group S		No	Yes	No	Tier2
SLC3A1	0.00330043	Cystinuria		No	No	No	Tier2
ALDH7A1	0.00330041	Epilepsy, pyridoxine-dependent		No	Yes	No	Tier2
LAMC3	0.0033004	Cortical malformations, occipital		No	No	No	Tier2
BRCA2	0.00330038	Fanconi anemia, complementation group D1		Yes	Yes	No	Tier2
ATM	0.00330038	Ataxia-telangiectasia		Yes	No	No	Tier2
FKRP	0.00321337	Muscular dystrophy-dystroglycanopathy (limb-girdle), type C, 5		No	No	No	Tier2
GCNT2	0.00321118	Cataract 13 with adult i phenotype		No	No	No	Tier2
PEX10	0.00320837	Peroxisome biogenesis disorder 6B		No	No	No	Tier2
NEK9	0.00320796	Lethal congenital contracture syndrome 10		No	No	No	Tier2
NARS1	0.00320737	Neurodevelopmental disorder with microcephaly, impaired language, and gait abnormalities, autosomal recessive		No	No	No	Tier2
CYP17A1	0.00320735	17-alpha-hydroxylase/17,20-lyase deficiency		No	Yes	No	Tier2
SPTBN4	0.00320732	Neurodevelopmental disorder with hypotonia, neuropathy, and deafness		No	No	No	Tier2
RNU4ATAC	0.00320668	Roifman syndrome		No	No	No	Tier2
CAPN15	0.0032066	Oculogastrointestinal neurodevelopmental syndrome		No	No	No	Tier2
RPGRIP1	0.00320658	Leber congenital amaurosis 6		No	No	No	Tier2
ASPM	0.00320652	Microcephaly 5, primary, autosomal recessive		No	No	No	Tier2
PIGN	0.00320643	Multiple congenital anomalies-hypotonia-seizures syndrome 1		No	No	No	Tier2
CDAN1	0.00320643	Dyserythropoietic anemia, congenital, type Ia		No	No	No	Tier2
ACAD9	0.00320634	Mitochondrial complex I deficiency, nuclear type 20		No	Yes	No	Tier2
OBSL1	0.00311514	3-M syndrome 2		No	No	No	Tier2
PDHX	0.00311495	Lacticacidemia due to PDX1 deficiency		No	No	No	Tier2
RSPH1	0.00311443	Ciliary dyskinesia, primary, 24		No	No	No	Tier2
ILDR1	0.00311331	Deafness, autosomal recessive 42		No	No	No	Tier2
KRT85	0.00311275	Ectodermal dysplasia 4, hair/nail type		No	No	No	Tier2
TYK2	0.00311274	Immunodeficiency 35		No	No	No	Tier2
MYO6	0.00311248	Deafness, autosomal recessive 37		No	No	No	Tier2
NPHP3	0.00311236	Renal-hepatic-pancreatic dysplasia 1		No	No	No	Tier2
ALMS1	0.00311224	Alstrom syndrome		No	No	No	Tier2
CHRNG	0.00311221	Multiple pterygium syndrome, lethal type		No	No	No	Tier2
CACNA1B	0.00311216	Neurodevelopmental disorder with seizures and nonepileptic hyperkinetic movements		No	No	No	Tier2
DSTYK	0.00301908	Spastic paraplegia 23		No	No	No	Tier2
TRDN	0.00301903	Ventricular tachycardia, catecholaminergic polymorphic, 5, with or without muscle weakness		No	No	No	Tier2
NDUFAF1	0.003019	Mitochondrial complex I deficiency, nuclear type 11		No	No	No	Tier2
ROR2	0.00301861	Robinow syndrome, autosomal recessive		No	No	No	Tier2
LIG4	0.00301855	LIG4 syndrome		Yes	Yes	No	Tier2
DSG4	0.00301851	Hypotrichosis 6		No	No	No	Tier2
PSAT1	0.00301838	Neu-Laxova syndrome 2		No	Yes	No	Tier2
MDH2	0.00301837	Developmental and epileptic encephalopathy 51		No	No	No	Tier2
ALOXE3	0.00301824	Ichthyosis, congenital, autosomal recessive 3		No	No	No	Tier2
ATP8B1	0.00301823	Cholestasis, progressive familial intrahepatic 1		Yes	No	No	Tier2
CANT1	0.00301811	Epiphyseal dysplasia, multiple, 7		No	No	No	Tier2
DNAH11	0.0030181	Ciliary dyskinesia, primary, 7, with or without situs inversus		No	No	No	Tier2
INTS1	0.00301806	Neurodevelopmental disorder with cataracts, poor growth, and dysmorphic facies		No	No	No	Tier2
CDH23	0.00301798	Usher syndrome, type 1D/F digenic		No	No	No	Tier2
GALNS	0.00301793	Mucopolysaccharidosis IVA		Yes	Yes	No	Tier2
PCDH15	0.00301793	Usher syndrome, type 1F		No	No	No	Tier2
MSH3	0.00301787	Familial adenomatous polyposis 4		No	No	Yes	Tier2
THG1L	0.00292638	Spinocerebellar ataxia, autosomal recessive 28		No	No	No	Tier2
RP1L1	0.0029261	Retinitis pigmentosa 88		No	No	No	Tier2
GRHPR	0.00292449	Hyperoxaluria, primary, type II		No	Yes	No	Tier2
FERMT1	0.00292437	Kindler syndrome		No	No	No	Tier2
MASP1	0.00292408	3MC syndrome 1		No	No	No	Tier2
ERCC8	0.00292398	UV-sensitive syndrome 2		No	No	No	Tier2
LONP1	0.00292398	CODAS syndrome		No	No	No	Tier2
ACAT1	0.00292389	Alpha-methylacetoacetic aciduria		Yes	Yes	No	Tier2
COLGALT1	0.00292382	Brain small vessel disease 3		No	No	No	Tier2
FOXRED1	0.0029238	Mitochondrial complex I deficiency, nuclear type 19		No	No	No	Tier2
MYH2	0.0029237	Proximal myopathy and ophthalmoplegia		No	No	No	Tier2
ADAMTS13	0.002834	Thrombotic thrombocytopenic purpura, hereditary		No	Yes	No	Tier2
HPS6	0.00283313	Hermansky-Pudlak syndrome 6		No	No	No	Tier2
NEK1	0.00283161	Short-rib thoracic dysplasia 6 with or without polydactyly		No	No	No	Tier2
SLC25A20	0.00283048	Carnitine-acylcarnitine translocase deficiency		No	Yes	No	Tier2
ADAMTS3	0.00283043	Hennekam lymphangiectasia-lymphedema syndrome 3		No	No	No	Tier2
SUOX	0.00282964	Sulfite oxidase deficiency		No	No	No	Tier2
SH3TC2	0.00282964	Charcot-Marie-Tooth disease, type 4C		No	No	No	Tier2
MME	0.00282958	Charcot-Marie-Tooth disease, axonal, type 2T		No	No	No	Tier2
SACS	0.00282957	Spastic ataxia, Charlevoix-Saguenay type		Yes	No	No	Tier2
MYO18B	0.00282952	Klippel-Feil syndrome 4, autosomal recessive, with myopathy and facial dysmorphism		No	No	No	Tier2
FCN3	0.00273699	Immunodeficiency due to ficolin 3 deficiency		No	No	No	Tier2
SLC4A4	0.00273642	Renal tubular acidosis, proximal, with ocular abnormalities		No	Yes	No	Tier2
SPTA1	0.00273627	Spherocytosis, type 3		No	No	No	Tier2
NDUFAF5	0.00273602	Mitochondrial complex I deficiency, nuclear type 16		No	No	No	Tier2
DSC3	0.00273581	Hypotrichosis and recurrent skin vesicles		No	No	No	Tier2
GRN	0.00273568	Ceroid lipofuscinosis, neuronal, 11		No	No	Yes	Tier2
SEC23A	0.00273552	Craniolenticulosutural dysplasia		No	No	No	Tier2
ABCB11	0.00273552	Cholestasis, progressive familial intrahepatic 2		Yes	No	No	Tier2
CNGB3	0.00273549	Achromatopsia 3		No	No	No	Tier2
GATA5	0.00273548	Congenital heart defects, multiple types, 5		No	No	No	Tier2
GYS2	0.00273544	Glycogen storage disease 0, liver		No	Yes	No	Tier2
COL27A1	0.00273533	Steel syndrome		No	No	No	Tier2
CPA6	0.00264301	Febrile seizures, familial, 11		No	No	No	Tier2
RAD50	0.00264146	Nijmegen breakage syndrome-like disorder		No	No	No	Tier2
DNAJC6	0.00264132	Parkinson disease 19b, early-onTier		No	No	No	Tier2
ABCG8	0.00264129	Sitosterolemia 1		Yes	Yes	No	Tier2
HSD17B4	0.00264128	Perrault syndrome 1		No	No	No	Tier2
MYLK	0.00264123	Megacystis-microcolon-intestinal hypoperistalsis syndrome 1		No	No	No	Tier2
PC	0.00264114	Thrombophilia due to protein C deficiency, autosomal recessive		No	No	No	Tier2
NCF4	0.00257654	Chronic granulomatous disease 3, autosomal recessive		No	Yes	No	Tier2
WNT7A	0.00254801	Ulna and fibula, absence of, with severe limb deficiency		No	No	No	Tier2
GUCY2C	0.00254768	Meconium ileus		No	No	No	Tier2
BBS2	0.00254761	Retinitis pigmentosa 74		No	No	No	Tier2
ADSS1	0.00254724	Myopathy, distal, 5		No	No	No	Tier2
SMPD1	0.00254719	Niemann-Pick disease, type B		Yes	Yes	No	Tier2
D2HGDH	0.00254715	D-2-hydroxyglutaric aciduria		No	No	No	Tier2
TTC21B	0.00254712	Short-rib thoracic dysplasia 4 with or without polydactyly		Yes	No	No	Tier2
FGFR3	0.00254706	CATSHL syndrome		No	Yes	No	Tier2
RAG1	0.00254705	Severe combined immunodeficiency, B cell-negative		Yes	Yes	No	Tier2
COLQ	0.00254705	Myasthenic syndrome, congenital, 5		No	Yes	No	Tier2
LARS2	0.00254704	Perrault syndrome 4		No	No	No	Tier2
NBEAL2	0.00254703	Gray platelet syndrome		No	No	No	Tier2
RARS2	0.00254703	Pontocerebellar hypoplasia, type 6		No	No	No	Tier2
BCKDHB	0.00254701	Maple syrup urine disease, type Ib		Yes	Yes	No	Tier2
ACE	0.00254697	Renal tubular dysgenesis		No	No	No	Tier2
IBA57	0.00245461	Multiple mitochondrial dysfunctions syndrome 3		Yes	No	No	Tier2
BMPER	0.00245441	Diaphanospondylodysostosis		No	No	No	Tier2
SUN5	0.00245361	Spermatogenic failure 16		No	No	Yes	Tier2
RSPO4	0.00245347	Anonychia congenita		No	No	No	Tier2
ARSB	0.00245336	Mucopolysaccharidosis type VI (Maroteaux-Lamy)		Yes	Yes	No	Tier2
TELO2	0.00245314	You-Hoover-Fong syndrome		No	No	No	Tier2
GYG1	0.00245292	Polyglucosan body myopathy 2		No	No	No	Tier2
SGSH	0.0024529	Mucopolysaccharidosis type IIIA (Sanfilippo A)		Yes	No	No	Tier2
ECEL1	0.0024529	Arthrogryposis, distal, type 5D		No	No	No	Tier2
BBS1	0.00245286	Bardet-Biedl syndrome 1		No	No	No	Tier2
CHRNE	0.00245286	Myasthenic syndrome, congenital, 4C, associated with acetylcholine receptor deficiency		No	Yes	No	Tier2
P3H1	0.00245284	Osteogenesis imperfecta, type VIII		No	No	No	Tier2
PNKP	0.00245283	Microcephaly, seizures, and developmental delay		Yes	No	No	Tier2
MTHFR	0.00245279	Homocystinuria due to MTHFR deficiency		No	Yes	No	Tier2
TPP1	0.00245278	Spinocerebellar ataxia, autosomal recessive 7		Yes	Yes	No	Tier2
NAGLU	0.00245278	Mucopolysaccharidosis type IIIB (Sanfilippo B)		Yes	Yes	No	Tier2
MYBPC3	0.00245278	Cardiomyopathy, hypertrophic, 4		No	No	No	Tier2
ALDH18A1	0.00245275	Spastic paraplegia 9B, autosomal recessive		No	No	No	Tier2
NRXN1	0.00245274	Pitt-Hopkins-like syndrome 2		No	No	No	Tier2
SLC5A2	0.00245271	Renal glucosuria		No	No	No	Tier2
SCNN1G	0.00235991	Pseudohypoaldosteronism, type I		No	Yes	No	Tier2
UNC45B	0.00235922	Myofibrillar myopathy 11		No	No	No	Tier2
ESPN	0.00235909	Deafness, neurosensory, without vestibular involvement, autosomal dominant		No	No	No	Tier2
NR0B2	0.00235905	Obesity, mild, early-onTier		No	No	No	Tier2
CATSPER1	0.00235882	Spermatogenic failure 7		No	No	No	Tier2
LIPN	0.00235881	Ichthyosis, congenital, autosomal recessive 8		No	No	No	Tier2
MOCOS	0.00235869	Xanthinuria, type II		No	No	No	Tier2
GPD1	0.00235868	Hypertriglyceridemia, transient infantile		No	No	No	Tier2
SLC12A6	0.00235867	Agenesis of the corpus callosum with peripheral neuropathy		No	No	No	Tier2
CTC1	0.00235864	Cerebroretinal microangiopathy with calcifications and cysts		No	No	No	Tier2
IGF1R	0.00235863	Insulin-like growth factor I, resistance to		Yes	No	No	Tier2
EARS2	0.00235863	Combined oxidative phosphorylation deficiency 12		No	No	No	Tier2
LAMB2	0.00235861	Pierson syndrome		No	No	No	Tier2
ABAT	0.00235859	GABA-transaminase deficiency		No	No	No	Tier2
ASS1	0.00235856	Citrullinemia		No	Yes	No	Tier2
MPL	0.00235856	Thrombocytopenia, congenital amegakaryocytic		No	Yes	No	Tier2
AARS2	0.00235854	Leukoencephalopathy, progressive, with ovarian failure		No	No	No	Tier2
CLCNKB	0.00235851	Bartter syndrome, type 3		Yes	Yes	No	Tier2
MYO3A	0.00235849	Deafness, autosomal recessive 30		No	No	No	Tier2
CYP26C1	0.00226609	Focal facial dermal dysplasia 4		No	No	No	Tier2
NDUFS4	0.00226515	Mitochondrial complex I deficiency, nuclear type 1		No	No	No	Tier2
SAMD9	0.00226507	Tumoral calcinosis, familial, normophosphatemic		No	Yes	No	Tier2
RAB3GAP1	0.00226495	Warburg micro syndrome 1		No	No	No	Tier2
TCTN3	0.00226471	Orofaciodigital syndrome IV		No	No	No	Tier2
PNPLA2	0.00226462	Neutral lipid storage disease with myopathy		No	No	No	Tier2
WNT1	0.00226439	Osteogenesis imperfecta, type XV		No	No	No	Tier2
CARS2	0.00226438	Combined oxidative phosphorylation deficiency 27		No	No	No	Tier2
ITGA7	0.00226437	Muscular dystrophy, congenital, due to ITGA7 deficiency		No	No	No	Tier2
LAMC2	0.00226437	Epidermolysis bullosa, junctional, non-Herlitz type		No	No	No	Tier2
MAT1A	0.00226434	Methionine adenosyltransferase deficiency, autosomal recessive		No	No	No	Tier2
CAPN1	0.00226429	Spastic paraplegia 76, autosomal recessive		Yes	No	No	Tier2
HADHA	0.00226426	Mitochondrial trifunctional protein deficiency		Yes	Yes	No	Tier2
KCNV2	0.00226426	Retinal cone dystrophy 3B		No	No	No	Tier2
OCA2	0.00217272	Albinism, oculocutaneous, type II		Yes	No	No	Tier2
PRSS56	0.00217228	Microphthalmia, isolated 6		No	No	No	Tier2
IYD	0.00217047	Thyroid dyshormonogenesis 4		No	Yes	No	Tier2
SGCA	0.00217027	Muscular dystrophy, limb-girdle, autosomal recessive 3		No	No	No	Tier2
DES	0.0021702	Myopathy, myofibrillar, 1		No	No	No	Tier2
CPOX	0.00217019	Harderoporphyria		No	Yes	No	Tier2
KRT1	0.00217019	Epidermolytic hyperkeratosis		No	No	No	Tier2
TMC1	0.00217016	Deafness, autosomal recessive 7		No	No	No	Tier2
PAX7	0.0021701	Myopathy, congenital, progressive, with scoliosis		No	No	No	Tier2
BCS1L	0.00217006	Mitochondrial complex III deficiency, nuclear type 1		No	No	No	Tier2
HIBCH	0.00217006	3-hydroxyisobutryl-CoA hydrolase deficiency		No	Yes	No	Tier2
TGM5	0.00217005	Peeling skin syndrome 2		No	No	No	Tier2
TCIRG1	0.00217005	Osteopetrosis, autosomal recessive 1		No	Yes	No	Tier2
LAMA1	0.00217002	Poretti-Boltshauser syndrome		Yes	No	No	Tier2
CRB2	0.00217002	Ventriculomegaly with cystic kidney disease		No	No	No	Tier2
TBCK	0.00207713	Hypotonia, infantile, with psychomotor retardation and characteristic facies 3		No	No	No	Tier2
MC4R	0.00207686	Obesity (BMIQ20)		No	No	No	Tier2
POR	0.00207682	Antley-Bixler syndrome with genital anomalies and disordered steroidogenesis		No	Yes	No	Tier2
IMPG1	0.00207675	Macular dystrophy, vitelliform, 4		No	No	No	Tier2
PRKN	0.00207674	Parkinson disease, juvenile, type 2		No	No	Yes	Tier2
NGLY1	0.00207643	Congenital disorder of deglycosylation		No	No	No	Tier2
PARS2	0.00207638	Developmental and epileptic encephalopathy 75		No	No	No	Tier2
SLC25A12	0.00207631	Developmental and epileptic encephalopathy 39		No	No	No	Tier2
GALE	0.00207626	Galactose epimerase deficiency		No	Yes	No	Tier2
CEP78	0.00207607	Cone-rod dystrophy and hearing loss		No	No	No	Tier2
CYP11B1	0.00207598	Adrenal hyperplasia, congenital, due to 11-beta-hydroxylase deficiency		No	Yes	No	Tier2
DDR2	0.00207598	Spondylometaepiphyseal dysplasia, short limb-hand type		No	No	No	Tier2
STAR	0.00207595	Lipoid adrenal hyperplasia		No	Yes	No	Tier2
CHST6	0.00207594	Macular corneal dystrophy		No	No	No	Tier2
MERTK	0.00207594	Retinitis pigmentosa 38		No	No	No	Tier2
PAX3	0.00207592	Waardenburg syndrome, type 3		No	No	No	Tier2
ALAD	0.00207591	Porphyria, acute hepatic		No	Yes	No	Tier2
AP4M1	0.0020759	Spastic paraplegia 50, autosomal recessive		Yes	No	No	Tier2
CYP11B2	0.00207587	Hypoaldosteronism, congenital, due to CMO II deficiency		No	Yes	No	Tier2
ADAMTSL4	0.00207586	Ectopia lentis, isolated, autosomal recessive		No	No	No	Tier2
KIF7	0.00207584	Joubert syndrome 12		No	No	No	Tier2
MASP2	0.00207583	MASP2 deficiency		No	No	No	Tier2
FARS2	0.00207583	Spastic paraplegia 77, autosomal recessive		Yes	No	No	Tier2
ERCC3	0.00207582	Xeroderma pigmentosum, group B		No	Yes	No	Tier2
MYO5B	0.00207577	Diarrhea 2, with microvillus atrophy		No	No	No	Tier2
ATP2A1	0.00207577	Brody myopathy		No	No	No	Tier2
IFT122	0.00207577	Cranioectodermal dysplasia 1		No	No	No	Tier2
ABCC6	0.00200032	Pseudoxanthoma elasticum		No	Yes	No	Tier2
ANTXR2	0.00198634	Hyaline fibromatosis syndrome		No	No	No	Tier3
STIL	0.00198338	Microcephaly 7, primary, autosomal recessive		No	No	No	Tier3
IPO8	0.00198234	VISS syndrome		No	No	No	Tier3
AP4S1	0.00198211	Spastic paraplegia 52, autosomal recessive		Yes	No	No	Tier3
SIX6	0.00198204	Optic disc anomalies with retinal and/or macular dystrophy		No	No	No	Tier3
GAMT	0.00198202	Cerebral creatine deficiency syndrome 2		No	Yes	No	Tier3
PIGG	0.00198196	Mental retardation, autosomal recessive 53		No	No	No	Tier3
CCT5	0.00198184	Neuropathy, hereditary sensory, with spastic paraplegia		No	No	No	Tier3
SLC24A5	0.00198184	Albinism, oculocutaneous, type VI		Yes	No	No	Tier3
FBP1	0.00198176	Fructose-1,6-bisphosphatase deficiency		No	Yes	No	Tier3
ANK1	0.00198174	Spherocytosis, type 1		No	No	No	Tier3
TARS1	0.0019817	Trichothiodystrophy 7, nonphotosensitive		No	No	No	Tier3
CLN6	0.00198167	Ceroid lipofuscinosis, neuronal, 6		No	No	No	Tier3
HARS2	0.00198167	Perrault syndrome 2		No	No	No	Tier3
CYP7B1	0.00198164	Spastic paraplegia 5A, autosomal recessive		Yes	Yes	No	Tier3
ZMPSTE24	0.00198164	Restrictive dermopathy, lethal		No	No	No	Tier3
GGCX	0.00198163	Vitamin K-dependent clotting factors, combined deficiency of, 1		No	Yes	No	Tier3
QARS1	0.00198161	Microcephaly, progressive, seizures, and cerebral and cerebellar atrophy		No	No	No	Tier3
WWOX	0.00198161	Spinocerebellar ataxia, autosomal recessive 12		Yes	No	No	Tier3
RAG2	0.00198154	Severe combined immunodeficiency, B cell-negative		Yes	Yes	No	Tier3
SURF1	0.00198154	Mitochondrial complex IV deficiency, nuclear type 1		No	No	No	Tier3
FAH	0.00198153	Tyrosinemia, type I		Yes	Yes	No	Tier3
DDC	0.00198153	Aromatic L-amino acid decarboxylase deficiency		No	Yes	No	Tier3
FANCI	0.00198151	Fanconi anemia, complementation group I		Yes	Yes	No	Tier3
DPYD	0.00198151	Dihydropyrimidine dehydrogenase deficiency		No	No	No	Tier3
DSP	0.00198151	Skin fragility-woolly hair syndrome		No	No	No	Tier3
POMGNT1	0.00198151	Retinitis pigmentosa 76		No	No	No	Tier3
MAN1B1	0.00198151	Rafiq syndrome		No	No	Yes	Tier3
AKR1D1	0.0018886	Bile acid synthesis defect, congenital, 2		Yes	Yes	No	Tier3
ST14	0.00188818	Ichthyosis, congenital, autosomal recessive 11		No	No	No	Tier3
OXCT1	0.00188783	Succinyl CoA:3-oxoacid CoA transferase deficiency		No	Yes	No	Tier3
ALG14	0.00188782	Myopathy, epilepsy, and progressive cerebral atrophy		No	Yes	No	Tier3
CCBE1	0.00188769	Hennekam lymphangiectasia-lymphedema syndrome 1		No	No	Yes	Tier3
CYP27B1	0.00188763	Vitamin D-dependent rickets, type I		No	Yes	No	Tier3
EMP2	0.00188749	Nephrotic syndrome, type 10		No	No	No	Tier3
CPLANE1	0.00188744	Orofaciodigital syndrome VI		No	No	No	Tier3
ADAMTS2	0.00188743	Ehlers-Danlos syndrome, dermatosparaxis type		No	No	No	Tier3
DCPS	0.00188741	Al-Raqad syndrome		No	No	No	Tier3
DNMBP	0.00188741	Cataract 48		No	No	No	Tier3
KARS1	0.0018874	Leukoencephalopathy, progressive, infantile-onTier, with or without deafness		No	No	No	Tier3
ADAMTS17	0.00188739	Weill-Marchesani 4 syndrome, recessive		No	No	No	Tier3
FIG4	0.00188736	Yunis-Varon syndrome		No	No	No	Tier3
PTPN14	0.00188736	Choanal atresia and lymphedema		No	No	No	Tier3
ARG1	0.00188736	Argininemia		Yes	Yes	No	Tier3
SLC25A15	0.00188734	Hyperornithinemia-hyperammonemia-homocitrullinemia syndrome		Yes	Yes	No	Tier3
TECTA	0.00188733	Deafness, autosomal recessive 21		No	No	No	Tier3
ADA	0.00188731	Severe combined immunodeficiency due to ADA deficiency		Yes	No	No	Tier3
MTO1	0.00188729	Combined oxidative phosphorylation deficiency 10		No	No	No	Tier3
MOCS1	0.00188729	Molybdenum cofactor deficiency A		No	Yes	No	Tier3
BCKDHA	0.00188728	Maple syrup urine disease, type Ia		Yes	Yes	No	Tier3
NSUN2	0.00188727	Mental retardation, autosomal recessive 5		No	No	No	Tier3
GBA2	0.00188727	Spastic paraplegia 46, autosomal recessive		Yes	No	No	Tier3
SYNE1	0.00188724	Spinocerebellar ataxia, autosomal recessive 8		Yes	No	No	Tier3
TRIOBP	0.00188724	Deafness, autosomal recessive 28		No	No	No	Tier3
CUL7	0.00188724	3-M syndrome 1		No	No	No	Tier3
LRBA	0.00188724	Immunodeficiency, common variable, 8, with autoimmunity		No	Yes	No	Tier3
ADAMTS18	0.00188724	Microcornea, myopic chorioretinal atrophy, and telecanthus		No	No	No	Tier3
ALDH5A1	0.00179351	Succinic semialdehyde dehydrogenase deficiency		No	No	No	Tier3
PANK2	0.00179338	Neurodegeneration with brain iron accumulation 1		No	No	No	Tier3
CCN6	0.00179338	Progressive pseudorheumatoid dysplasia		No	No	No	Tier3
MYOD1	0.00179323	Myopathy, congenital, with diaphragmatic defects, respiratory insufficiency, and dysmorphic facies		No	No	No	Tier3
PINK1	0.00179322	Parkinson disease 6, early onTier		Yes	No	No	Tier3
SERPINH1	0.00179319	Osteogenesis imperfecta, type X		No	No	No	Tier3
AGPAT2	0.00179319	Lipodystrophy, congenital generalized, type 1		Yes	Yes	No	Tier3
TEX14	0.00179315	Spermatogenic failure 23		No	No	Yes	Tier3
RHO	0.0017931	Retinitis punctata albescens		Yes	No	No	Tier3
CNTNAP1	0.00179308	Lethal congenital contracture syndrome 7		No	No	No	Tier3
BBS10	0.00179308	Bardet-Biedl syndrome 10		No	No	No	Tier3
AHI1	0.00179306	Joubert syndrome 3		No	No	No	Tier3
UROD	0.00179304	Porphyria, hepatoerythropoietic		No	Yes	No	Tier3
IARS1	0.00179303	Growth retardation, impaired intellectual development, hypotonia, and hepatopathy		No	Yes	No	Tier3
CLN3	0.00179302	Ceroid lipofuscinosis, neuronal, 3		No	No	No	Tier3
SLC2A9	0.00179302	Hypouricemia, renal, 2		No	No	No	Tier3
PAPSS2	0.001793	Brachyolmia 4 with mild epiphyseal and metaphyseal changes		No	No	No	Tier3
SMARCAL1	0.001793	Schimke immunoosseous dysplasia		No	No	No	Tier3
POLR3B	0.001793	Leukodystrophy, hypomyelinating, 8, with or without oligodontia and/or hypogonadotropic hypogonadism		Yes	No	Yes	Tier3
MARS1	0.001793	Interstitial lung and liver disease		No	Yes	No	Tier3
RECQL4	0.001793	Rothmund-Thomson syndrome, type 2		No	No	No	Tier3
UNC13D	0.001793	Hemophagocytic lymphohistiocytosis, familial, 3		No	Yes	No	Tier3
PEX5	0.00179299	Rhizomelic chondrodysplasia punctata, type 5		No	No	No	Tier3
PDE6C	0.00179299	Cone dystrophy 4		No	No	No	Tier3
CYP4F22	0.00179299	Ichthyosis, congenital, autosomal recessive 5		No	No	No	Tier3
MANBA	0.00179298	Mannosidosis, beta		No	No	No	Tier3
MEGF10	0.00179296	Myopathy, areflexia, respiratory distress, and dysphagia, early-onTier, mild variant		No	No	No	Tier3
RARS1	0.00179296	Leukodystrophy, hypomyelinating, 9		No	No	No	Tier3
PEPD	0.00179296	Prolidase deficiency		No	No	No	Tier3
CLCN2	0.00179296	Leukoencephalopathy with ataxia		Yes	Yes	No	Tier3
ATP13A2	0.00179296	Spastic paraplegia 78, autosomal recessive		Yes	No	No	Tier3
NKX3-2	0.00169962	Spondylo-megaepiphyseal-metaphyseal dysplasia		No	No	No	Tier3
PKD1L1	0.00169949	Heterotaxy, visceral, 8, autosomal		No	No	No	Tier3
POMC	0.00169925	Obesity, adrenal insufficiency, and red hair due to POMC deficiency		No	Yes	No	Tier3
TMEM107	0.00169921	Orofaciodigital syndrome XVI		No	No	No	Tier3
SERPINF1	0.00169913	Osteogenesis imperfecta, type VI		No	No	No	Tier3
MMP20	0.00169903	Amelogenesis imperfecta, type IIA2		No	No	No	Tier3
FREM1	0.00169903	Manitoba oculotrichoanal syndrome		No	No	No	Tier3
HPS1	0.001699	Hermansky-Pudlak syndrome 1		No	No	No	Tier3
BSCL2	0.00169895	Lipodystrophy, congenital generalized, type 2		No	Yes	No	Tier3
AK2	0.00169892	Reticular dysgenesis		Yes	Yes	No	Tier3
PYCR1	0.00169888	Cutis laxa, autosomal recessive, type IIB		No	No	No	Tier3
GTPBP3	0.00169884	Combined oxidative phosphorylation deficiency 23		No	No	No	Tier3
B9D2	0.00169884	Joubert syndrome 34		No	No	No	Tier3
FLAD1	0.00169882	Lipid storage myopathy due to flavin adenine dinucleotide synthetase deficiency		No	Yes	No	Tier3
AQP2	0.00169881	Diabetes insipidus, nephrogenic, 2		No	Yes	No	Tier3
HPS4	0.0016988	Hermansky-Pudlak syndrome 4		No	No	No	Tier3
GPHN	0.00169879	Molybdenum cofactor deficiency C		No	No	No	Tier3
PIGT	0.00169879	Multiple congenital anomalies-hypotonia-seizures syndrome 3		No	No	No	Tier3
TALDO1	0.00169874	Transaldolase deficiency		No	No	No	Tier3
PGAM2	0.00169874	Glycogen storage disease X		No	No	No	Tier3
PGM1	0.00169873	Congenital disorder of glycosylation, type It		Yes	Yes	No	Tier3
INPP5E	0.00169872	Mental retardation, truncal obesity, retinal dystrophy, and micropenis		No	No	No	Tier3
AAAS	0.00169872	Achalasia-addisonianism-alacrimia syndrome		No	Yes	No	Tier3
LYST	0.00169871	Chediak-Higashi syndrome		No	Yes	No	Tier3
HMGCL	0.00169871	HMG-CoA lyase deficiency		No	Yes	No	Tier3
COASY	0.00169871	Pontocerebellar hypoplasia, type 12		No	No	No	Tier3
CNNM4	0.00169871	Jalili syndrome		No	No	No	Tier3
GJB3	0.00169871	Erythrokeratodermia variabilis et progressiva 1		No	No	No	Tier3
ASL	0.00169869	Argininosuccinic aciduria		No	Yes	No	Tier3
DSC2	0.00169867	Arrhythmogenic right ventricular dysplasia 11		No	No	No	Tier3
SLC6A19	0.00169867	Iminoglycinuria, digenic		No	No	No	Tier3
GUCY2D	0.00169867	Night blindness, congenital stationary, type 1I		No	No	No	Tier3
PEX6	0.00169867	Peroxisome biogenesis disorder 4B		No	No	No	Tier3
VLDLR	0.00169867	Cerebellar hypoplasia and mental retardation with or without quadrupedal locomotion 1		Yes	No	No	Tier3
LPIN1	0.00169867	Myoglobinuria, acute recurrent, autosomal recessive		No	No	No	Tier3
WNT10A	0.00160511	Tooth agenesis, selective, 4		No	No	No	Tier3
RLBP1	0.00160488	Retinitis punctata albescens		No	No	No	Tier3
GH1	0.00160474	Kowarski syndrome		No	Yes	No	Tier3
GNB3	0.00160473	Night blindness, congenital stationary, type 1H		No	No	No	Tier3
PLD1	0.00160469	Cardiac valvular defect, developmental		No	No	No	Tier3
MRPS22	0.00160458	Ovarian dysgenesis 7		No	No	No	Tier3
KLHL3	0.00160452	Pseudohypoaldosteronism, type IID		No	Yes	No	Tier3
CA2	0.0016045	Osteopetrosis, autosomal recessive 3, with renal tubular acidosis		No	No	No	Tier3
SCUBE3	0.0016045	Short stature, facial dysmorphism, and skeletal anomalies with or without cardiac anomalies		No	No	No	Tier3
DSG3	0.00160449	Blistering, acantholytic, of oral and laryngeal mucosa		No	No	No	Tier3
DHPS	0.00160449	Neurodevelopmental disorder with seizures and speech and walking impairment		No	No	No	Tier3
RPL3L	0.00160449	Cardiomyopathy, dilated, 2D		No	No	No	Tier3
VPS13C	0.00160448	Parkinson disease 23, autosomal recessive, early onTier		No	No	No	Tier3
NDUFS2	0.00160448	Mitochondrial complex I deficiency, nuclear type 6		No	No	No	Tier3
MYBPC1	0.00160446	Lethal congenital contracture syndrome 4		No	No	No	Tier3
AUH	0.00160444	3-methylglutaconic aciduria, type I		No	No	No	Tier3
FANCC	0.00160443	Fanconi anemia, complementation group C		Yes	Yes	No	Tier3
LMNA	0.00160442	Restrictive dermopathy, lethal		Yes	Yes	Yes	Tier3
KCNJ1	0.00160442	Bartter syndrome, type 2		No	Yes	No	Tier3
EIF2B5	0.00160442	Ovarioleukodystrophy		No	No	No	Tier3
SLC34A1	0.00160442	Hypercalcemia, infantile, 2		No	No	No	Tier3
AASS	0.00160442	Hyperlysinemia		No	No	No	Tier3
PTPRQ	0.00160442	Deafness, autosomal recessive 84A		No	No	No	Tier3
CYB5R3	0.00160441	Methemoglobinemia, type II		No	No	No	Tier3
DOK7	0.00160441	Myasthenic syndrome, congenital, 10		No	Yes	No	Tier3
TMPRSS15	0.00160441	Enterokinase deficiency		No	No	No	Tier3
CHRNA3	0.0016044	Bladder dysfunction, autonomic, with impaired pupillary reflex and secondary CAKUT		No	No	No	Tier3
AMT	0.0016044	Glycine encephalopathy		No	No	No	Tier3
DOCK8	0.0016044	Hyper-IgE recurrent infection syndrome, autosomal recessive		No	Yes	No	Tier3
CHRND	0.00160438	Myasthenic syndrome, congenital, 3B, fast-channel		No	Yes	No	Tier3
CLCN7	0.00160438	Osteopetrosis, autosomal recessive 4		No	Yes	No	Tier3
RTEL1	0.00160438	Dyskeratosis congenita, autosomal recessive 5		No	No	No	Tier3
POMT2	0.00160438	Muscular dystrophy-dystroglycanopathy (limb-girdle), type C, 2		No	No	No	Tier3
ATP6V0A2	0.00160438	Wrinkly skin syndrome		No	No	No	Tier3
TG	0.00160438	Thyroid dyshormonogenesis 3		No	Yes	No	Tier3
ITGB4	0.00160438	Epidermolysis bullosa, junctional, with pyloric atresia		No	No	No	Tier3
SPEG	0.00151314	Centronuclear myopathy 5		No	No	No	Tier3
EYS	0.00151114	Retinitis pigmentosa 25		No	No	No	Tier3
KIAA1109	0.00151089	Alkuraya-Kucinskas syndrome		No	No	No	Tier3
VAC14	0.00151077	Striatonigral degeneration, childhood-onTier		No	No	No	Tier3
NEMF	0.00151058	Intellectual developmental disorder with speech delay and axonal peripheral neuropathy		No	No	No	Tier3
TACR3	0.00151049	Hypogonadotropic hypogonadism 11 with or without anosmia		Yes	No	No	Tier3
COQ9	0.00151041	Coenzyme Q10 deficiency, primary, 5		No	Yes	No	Tier3
TTLL5	0.00151035	Cone-rod dystrophy 19		No	No	No	Tier3
ANO10	0.00151034	Spinocerebellar ataxia, autosomal recessive 10		Yes	No	No	Tier3
ENPP1	0.00151033	Hypophosphatemic rickets, autosomal recessive, 2		Yes	Yes	No	Tier3
HGSNAT	0.00151032	Retinitis pigmentosa 73		Yes	No	No	Tier3
VWA1	0.0015103	Neuropathy, hereditary motor, with myopathic features		No	No	No	Tier3
ADAMTSL2	0.00151029	Geleophysic dysplasia 1		No	No	No	Tier3
DHCR24	0.00151026	Desmosterolosis		No	No	No	Tier3
TTC37	0.00151025	Trichohepatoenteric syndrome 1		No	No	No	Tier3
DYNC1I2	0.00151025	Neurodevelopmental disorder with microcephaly and structural brain anomalies		No	No	No	Tier3
TEC	0.00151022	Transient erythroblastopenia of childhood		No	No	No	Tier3
FGG	0.00151022	Hypofibrinogenemia, congenital		No	Yes	No	Tier3
FGB	0.00151021	Hypofibrinogenemia, congenital		No	Yes	No	Tier3
MPV17	0.00151019	Mitochondrial DNA depletion syndrome 6 (hepatocerebral type)		No	No	No	Tier3
ECHS1	0.00151019	Mitochondrial short-chain enoyl-CoA hydratase 1 deficiency		No	Yes	No	Tier3
WNT10B	0.00151019	Split-hand/foot malformation 6		No	No	No	Tier3
DARS1	0.00151018	Hypomyelination with brainstem and spinal cord involvement and leg spasticity		No	No	No	Tier3
MLPH	0.00151017	Griscelli syndrome, type 3		No	No	No	Tier3
AP5Z1	0.00151017	Spastic paraplegia 48, autosomal recessive		Yes	No	No	Tier3
DSG1	0.00151016	Erythroderma, congenital, with palmoplantar keratoderma, hypotrichosis, and hyper IgE		No	No	No	Tier3
ETHE1	0.00151016	Ethylmalonic encephalopathy		No	No	No	Tier3
SLC17A5	0.00151015	Sialic acid storage disorder, infantile		No	No	No	Tier3
ITGA8	0.00151014	Renal hypodysplasia/aplasia 1		No	No	No	Tier3
NPR2	0.00151014	Acromesomelic dysplasia, Maroteaux type		No	No	No	Tier3
SLC34A2	0.00151012	Pulmonary alveolar microlithiasis		No	No	No	Tier3
RAPSN	0.00151012	Myasthenic syndrome, congenital, 11, associated with acetylcholine receptor deficiency		No	Yes	No	Tier3
UMPS	0.00151012	Orotic aciduria		No	Yes	No	Tier3
LOXHD1	0.00151011	Deafness, autosomal recessive 77		No	No	No	Tier3
PHGDH	0.00151011	Phosphoglycerate dehydrogenase deficiency		No	Yes	No	Tier3
TULP1	0.00151011	Retinitis pigmentosa 14		No	No	Yes	Tier3
ACY1	0.00151011	Aminoacylase 1 deficiency		No	No	No	Tier3
SLC34A3	0.0015101	Hypophosphatemic rickets with hypercalciuria		No	Yes	No	Tier3
CASQ2	0.0015101	Ventricular tachycardia, catecholaminergic polymorphic, 2		No	No	No	Tier3
NIPAL4	0.0015101	Ichthyosis, congenital, autosomal recessive 6		No	Yes	No	Tier3
ALOX12B	0.0015101	Ichthyosis, congenital, autosomal recessive 2		No	No	No	Tier3
POLE	0.00151009	IMAGE-I syndrome		No	Yes	No	Tier3
HK1	0.00151008	Neuropathy, hereditary motor and sensory, Russe type		Yes	Yes	No	Tier3
VPS33B	0.00151008	Arthrogryposis, renal dysfunction, and cholestasis 1		No	No	No	Tier3
MSH2	0.00151008	Mismatch repair cancer syndrome 2		No	Yes	No	Tier3
COL3A1	0.00151008	Polymicrogyria with or without vascular-type EDS		No	No	No	Tier3
LAMB3	0.00151008	Epidermolysis bullosa, junctional, non-Herlitz type		No	No	No	Tier3
XDH	0.00151008	Xanthinuria, type I		No	No	No	Tier3
PLOD1	0.00151008	Ehlers-Danlos syndrome, kyphoscoliotic type, 1		No	No	No	Tier3
PFKM	0.00151008	Glycogen storage disease VII		No	No	No	Tier3
NADSYN1	0.00151008	Vertebral, cardiac, renal, and limb defects syndrome 3		No	No	No	Tier3
BFSP1	0.00144193	Cataract 33, multiple types		No	No	No	Tier3
PNPO	0.00141619	Pyridoxamine 5'-phosphate oxidase deficiency		No	Yes	No	Tier3
SC5D	0.00141609	Lathosterolosis		No	No	No	Tier3
VPS33A	0.00141602	Mucopolysaccharidosis-plus syndrome		No	No	No	Tier3
HARS1	0.00141596	Usher syndrome type 3B		No	No	No	Tier3
IVD	0.00141593	Isovaleric acidemia		Yes	Yes	No	Tier3
CYBA	0.00141593	Chronic granulomatous disease 4, autosomal recessive		No	Yes	No	Tier3
STAC3	0.00141591	Myopathy, congenital, Baily-Bloch		No	No	No	Tier3
LHX3	0.0014159	Pituitary hormone deficiency, combined, 3		No	Yes	No	Tier3
HHAT	0.00141589	Nivelon-Nivelon-Mabille syndrome		No	No	No	Tier3
CABP4	0.00141589	Cone-rod synaptic disorder, congenital nonprogressive		No	No	Yes	Tier3
DCC	0.00141587	Gaze palsy, familial horizontal, with progressive scoliosis, 2		No	No	No	Tier3
AGT	0.00141587	Renal tubular dysgenesis		No	No	No	Tier3
SUMF1	0.00141586	Multiple sulfatase deficiency		No	No	No	Tier3
SERPINB8	0.00141585	Peeling skin syndrome 5		No	No	No	Tier3
ARSA	0.00141583	Metachromatic leukodystrophy		No	Yes	No	Tier3
CYP2U1	0.00141582	Spastic paraplegia 56, autosomal recessive		Yes	No	No	Tier3
PRMT7	0.00141581	Short stature, brachydactyly, intellectual developmental disability, and seizures		No	No	No	Tier3
CRYBB1	0.00141581	Cataract 17, multiple types		No	No	No	Tier3
IDH3B	0.0014158	Retinitis pigmentosa 46		No	No	No	Tier3
EGF	0.0014158	Hypomagnesemia 4, renal		Yes	No	No	Tier3
HEXA	0.00141579	Tay-Sachs disease		No	No	No	Tier3
MCCC2	0.00141579	3-Methylcrotonyl-CoA carboxylase 2 deficiency		No	Yes	No	Tier3
INPPL1	0.00141578	Opsismodysplasia		No	No	No	Tier3
GLE1	0.00141578	Lethal congenital contracture syndrome 1		No	No	No	Tier3
RDX	0.00141578	Deafness, autosomal recessive 24		No	No	No	Tier3
PROS1	0.00141578	Thrombophilia due to protein S deficiency, autosomal recessive		No	No	No	Tier3
HGD	0.00141576	Alkaptonuria		No	Yes	No	Tier3
DIAPH1	0.00141576	Seizures, cortical blindness, microcephaly syndrome		No	No	No	Tier3
MLC1	0.00141576	Megalencephalic leukoencephalopathy with subcortical cysts		No	No	No	Tier3
KCNQ1	0.00141576	Jervell and Lange-Nielsen syndrome		Yes	Yes	No	Tier3
SLC12A1	0.00141576	Bartter syndrome, type 1		No	Yes	No	Tier3
CA5A	0.00141576	Hyperammonemia due to carbonic anhydrase VA deficiency		No	Yes	No	Tier3
ASAH1	0.00141576	Spinal muscular atrophy with progressive myoclonic epilepsy		No	No	No	Tier3
HAX1	0.00132181	Neutropenia, severe congenital 3, autosomal recessive		Yes	Yes	No	Tier3
MTRFR	0.00132171	Spastic paraplegia 55, autosomal recessive		No	No	No	Tier3
CRYAB	0.0013217	Myopathy, myofibrillar, fatal infantile hypertonic, alpha-B crystallin-related		No	No	No	Tier3
SLC37A4	0.00132169	Glycogen storage disease Ic		Yes	Yes	No	Tier3
CACNA2D2	0.00132165	Cerebellar atrophy with seizures and variable developmental delay		No	No	No	Tier3
NDUFAF6	0.00132165	Mitochondrial complex I deficiency, nuclear type 17		No	No	No	Tier3
FGD4	0.00132163	Charcot-Marie-Tooth disease, type 4H		No	No	No	Tier3
DOCK6	0.00132161	Adams-Oliver syndrome 2		No	No	No	Tier3
LIM2	0.00132161	Cataract 19, multiple types		No	No	No	Tier3
SPAG1	0.00132158	Ciliary dyskinesia, primary, 28		No	No	No	Tier3
TSFM	0.00132157	Combined oxidative phosphorylation deficiency 3		Yes	No	No	Tier3
EDAR	0.00132156	Ectodermal dysplasia 10B, hypohidrotic/hair/tooth type, autosomal recessive		No	No	No	Tier3
B4GALNT1	0.00132156	Spastic paraplegia 26, autosomal recessive		Yes	No	No	Tier3
NT5C3A	0.00132156	Anemia, hemolytic, due to UMPH1 deficiency		No	No	No	Tier3
DNMT3B	0.00132155	Immunodeficiency-centromeric instability-facial anomalies syndrome 1		No	Yes	No	Tier3
CHRNA1	0.00132154	Myasthenic syndrome, congenital, 1B, fast-channel		No	Yes	No	Tier3
DNAJC21	0.00132152	Bone marrow failure syndrome 3		No	Yes	No	Tier3
SLC6A17	0.00132152	Mental retardation, autosomal recessive 48		No	No	No	Tier3
DARS2	0.0013215	Leukoencephalopathy with brain stem and spinal cord involvement and lactate elevation		No	No	No	Tier3
FGA	0.0013215	Afibrinogenemia, congenital		No	Yes	No	Tier3
PSAP	0.0013215	Metachromatic leukodystrophy due to SAP-b deficiency		No	No	No	Tier3
TOP3A	0.00132149	Microcephaly, growth restriction, and increased sister chromatid exchange 2		No	No	No	Tier3
LMAN1	0.00132149	Combined factor V and VIII deficiency		No	No	No	Tier3
DIS3L2	0.00132149	Perlman syndrome		No	No	No	Tier3
ROM1	0.00132149	Retinitis pigmentosa 7, digenic form		No	No	No	Tier3
DHODH	0.00132148	Miller syndrome		No	No	No	Tier3
GLYCTK	0.00132148	D-glyceric aciduria		No	No	No	Tier3
RCBTB1	0.00132148	Retinal dystrophy with or without extraocular anomalies		No	No	No	Tier3
TRMU	0.00132148	Liver failure, transient infantile		No	Yes	No	Tier3
P3H2	0.00132148	Myopia, high, with cataract and vitreoretinal degeneration		No	No	No	Tier3
NPHP1	0.00132148	Senior-Loken syndrome-1		No	No	No	Tier3
GALK1	0.00132147	Galactokinase deficiency with cataracts		No	Yes	No	Tier3
IFT172	0.00132146	Short-rib thoracic dysplasia 10 with or without polydactyly		Yes	No	No	Tier3
EIF2B4	0.00132145	Ovarioleukodystrophy		No	No	No	Tier3
GBE1	0.00132144	Polyglucosan body disease, adult form		No	No	No	Tier3
SLC24A1	0.00132144	Night blindness, congenital stationary (complete), 1D, autosomal recessive		No	No	No	Tier3
NARS2	0.00132144	Combined oxidative phosphorylation deficiency 24		No	No	No	Tier3
FANCD2	0.00132144	Fanconi anemia, complementation group D2		Yes	Yes	No	Tier3
NDUFS3	0.00132144	Mitochondrial complex I deficiency, nuclear type 8		No	No	No	Tier3
GUSB	0.00132144	Mucopolysaccharidosis VII		Yes	Yes	No	Tier3
POMT1	0.00132144	Muscular dystrophy-dystroglycanopathy (limb-girdle), type C, 1		No	No	No	Tier3
LIPT2	0.00123392	Encephalopathy, neonatal severe, with lactic acidosis and brain abnormalities		No	No	No	Tier3
DLL3	0.00123089	Spondylocostal dysostosis 1, autosomal recessive		Yes	No	No	Tier3
LAT	0.00122781	Immunodeficiency 52		Yes	No	No	Tier3
TRH	0.0012276	Thyrotropin-releasing hormone deficiency		No	No	No	Tier3
ZMYND10	0.00122743	Ciliary dyskinesia, primary, 22		No	No	No	Tier3
VPS41	0.00122739	Spinocerebellar ataxia, autosomal recessive 29		No	No	No	Tier3
SLC11A2	0.00122736	Anemia, hypochromic microcytic, with iron overload 1		No	No	No	Tier3
CHST3	0.0012273	Spondyloepiphyseal dysplasia with congenital joint dislocations		No	No	No	Tier3
PNP	0.00122729	Immunodeficiency due to purine nucleoside phosphorylase deficiency		No	Yes	No	Tier3
KIAA0586	0.00122729	Short-rib thoracic dysplasia 14 with polydactyly		No	No	No	Tier3
PYROXD1	0.00122725	Myopathy, myofibrillar, 8		No	No	No	Tier3
UNC45A	0.00122725	Osteootohepatoenteric syndrome		No	No	No	Tier3
TBC1D24	0.00122725	Myoclonic epilepsy, infantile, familial		No	No	No	Tier3
CSPP1	0.00122723	Joubert syndrome 21		Yes	No	No	Tier3
EIF2B3	0.00122722	Leukoencephalopathy with vanishing white matter		No	No	No	Tier3
ELP2	0.00122722	Mental retardation, autosomal recessive 58		No	No	No	Tier3
NMNAT1	0.0012272	Spondyloepiphyseal dysplasia, sensorineural hearing loss, intellectual developmental disorder, and Leber congenital amaurosis		No	No	No	Tier3
ALG2	0.0012272	Myasthenic syndrome, congenital, 14, with tubular aggregates		No	Yes	No	Tier3
ACP5	0.00122719	Spondyloenchondrodysplasia with immune dysregulation		No	No	No	Tier3
PIEZO2	0.00122716	Arthrogryposis, distal, with impaired proprioception and touch		No	No	No	Tier3
C5	0.00122716	C5 deficiency		No	No	No	Tier3
DNAI2	0.00122716	Ciliary dyskinesia, primary, 9, with or without situs inversus		No	No	No	Tier3
SERPINC1	0.00122716	Thrombophilia due to antithrombin III deficiency		No	No	No	Tier3
TMTC3	0.00122715	Lissencephaly 8		No	No	No	Tier3
FANCM	0.00122715	Spermatogenic failure 28		No	No	No	Tier3
EIF2B1	0.00122715	Leukoencephalopathy with vanishing white matter		No	No	No	Tier3
CDK10	0.00122714	Al Kaissi syndrome		No	No	No	Tier3
GMPPA	0.00122714	Alacrima, achalasia, and mental retardation syndrome		No	No	No	Tier3
INPP5K	0.00122714	Muscular dystrophy, congenital, with cataracts and intellectual disability		No	No	No	Tier3
SLC19A3	0.00122714	Thiamine metabolism dysfunction syndrome 2 (biotin- or thiamine-responsive encephalopathy type 2)		No	Yes	No	Tier3
TRMT1	0.00122713	Mental retardation, autosomal recessive 68		No	No	No	Tier3
ATAD3A	0.00122711	Pontocerebellar hypoplasia, hypotonia, and respiratory insufficiency syndrome, neonatal lethal		No	No	No	Tier3
ABCB4	0.00122711	Gallbladder disease 1		Yes	No	No	Tier3
GYS1	0.00122711	Glycogen storage disease 0, muscle		No	No	No	Tier3
USH1C	0.00122711	Usher syndrome, type 1C		No	No	No	Tier3
CENPJ	0.00122711	Microcephaly 6, primary, autosomal recessive		No	No	No	Tier3
CRTAP	0.00113353	Osteogenesis imperfecta, type VII		No	No	No	Tier3
OXR1	0.00113317	Cerebellar hypoplasia/atrophy, epilepsy, and global developmental delay		No	No	No	Tier3
CACNA2D4	0.00113309	Retinal cone dystrophy 4		No	No	No	Tier3
IQCB1	0.00113303	Senior-Loken syndrome 5		No	No	No	Tier3
SLC25A1	0.00113299	Myasthenic syndrome, congenital, 23, presynaptic		No	No	No	Tier3
ANKS6	0.00113298	Nephronophthisis 16		No	No	No	Tier3
NBAS	0.00113297	Short stature, optic nerve atrophy, and Pelger-Huet anomaly		No	No	No	Tier3
PROM1	0.00113297	Retinitis pigmentosa 41		No	No	No	Tier3
TECRL	0.00113294	Ventricular tachycardia, catecholaminergic polymorphic, 3		No	No	No	Tier3
PUS1	0.00113291	Myopathy, lactic acidosis, and sideroblastic anemia 1		No	No	No	Tier3
TPK1	0.00113288	Thiamine metabolism dysfunction syndrome 5 (episodic encephalopathy type)		No	Yes	No	Tier3
CTSF	0.00113287	Ceroid lipofuscinosis, neuronal, 13 (Kufs type), autosomal dominant		No	No	No	Tier3
APOB	0.00113286	Hypobetalipoproteinemia		No	Yes	No	Tier3
PEX26	0.00113285	Peroxisome biogenesis disorder 7B		No	No	No	Tier3
ERAL1	0.00113284	Perrault syndrome 6		No	No	No	Tier3
TTI2	0.00113283	Mental retardation, autosomal recessive 39		No	No	No	Tier3
PKP1	0.00113283	Ectodermal dysplasia/skin fragility syndrome		No	No	No	Tier3
MFSD8	0.00113283	Macular dystrophy with central cone involvement		No	No	No	Tier3
CYP2R1	0.00113283	Rickets due to defect in vitamin D 25-hydroxylation deficiency		No	Yes	No	Tier3
PIK3R5	0.00113283	Ataxia-oculomotor apraxia 3		No	No	No	Tier3
POLH	0.00113282	Xeroderma pigmentosum, variant type		No	Yes	No	Tier3
MUSK	0.00113282	Myasthenic syndrome, congenital, 9, associated with acetylcholine receptor deficiency		No	Yes	No	Tier3
ASPA	0.00113281	Canavan disease		No	No	No	Tier3
OSGEP	0.00113281	Galloway-Mowat syndrome 3		No	No	No	Tier3
FANCE	0.00113281	Fanconi anemia, complementation group E		Yes	Yes	No	Tier3
AEBP1	0.0011328	Ehlers-Danlos syndrome, classic-like, 2		No	No	No	Tier3
SLC1A1	0.00113279	Dicarboxylic aminoaciduria		No	No	No	Tier3
ASNS	0.00113279	Asparagine synthetase deficiency		No	No	No	Tier3
FZD6	0.00113279	Nail disorder, nonsyndromic congenital, 1		No	No	No	Tier3
SLC5A5	0.00113279	Thyroid dyshormonogenesis 1		No	Yes	No	Tier3
AMPD2	0.00113279	Pontocerebellar hypoplasia, type 9		Yes	No	No	Tier3
ALG12	0.00113279	Congenital disorder of glycosylation, type Ig		No	No	No	Tier3
GOT2	0.00113279	Developmental and epileptic encephalopathy 82		No	Yes	No	Tier3
MMAA	0.00113278	Methylmalonic aciduria, vitamin B12-responsive, cblA type		Yes	Yes	No	Tier3
STT3A	0.00113278	Congenital disorder of glycosylation, type Iw		No	No	No	Tier3
FKBP10	0.00113278	Osteogenesis imperfecta, type XI		No	No	No	Tier3
SLC27A4	0.00113278	Ichthyosis prematurity syndrome		No	No	No	Tier3
TBX15	0.00113278	Cousin syndrome		No	No	No	Tier3
PEX12	0.00113278	Peroxisome biogenesis disorder 3B		No	No	No	Tier3
DNAI1	0.00113277	Ciliary dyskinesia, primary, 1, with or without situs inversus		No	No	No	Tier3
INSR	0.00113277	Rabson-Mendenhall syndrome		No	No	No	Tier3
FH	0.00113277	LDL cholesterol level QTL2		No	No	No	Tier3
MPI	0.00113277	Congenital disorder of glycosylation, type Ib		No	Yes	No	Tier3
VPS13A	0.00113277	Choreoacanthocytosis		No	No	No	Tier3
TYRP1	0.00113277	Albinism, oculocutaneous, type III		No	No	No	Tier3
MYL1	0.00103891	Myopathy, congenital, with fast-twitch (type II) fiber atrophy		No	No	No	Tier3
GM2A	0.00103882	GM2-gangliosidosis, AB variant		No	No	No	Tier3
GDAP2	0.00103882	Spinocerebellar ataxia, autosomal recessive 27		Yes	No	No	Tier3
EPM2A	0.00103874	Epilepsy, progressive myoclonic 2B (Lafora)		No	No	No	Tier3
RAB27A	0.00103867	Griscelli syndrome, type 2		No	Yes	No	Tier3
TRAPPC2L	0.00103867	Encephalopathy, progressive, early-onTier, with episodic rhabdomyolysis		No	No	No	Tier3
IRX5	0.00103866	Hamamy syndrome		No	No	No	Tier3
STRC	0.00103864	Deafness, autosomal recessive 16		No	No	No	Tier3
KRT18	0.00103863	Cirrhosis, cryptogenic		No	No	No	Tier3
MSTN	0.00103861	Muscle hypertrophy		No	No	No	Tier3
CD8A	0.00103859	CD8 deficiency, familial		No	No	No	Tier3
CA12	0.00103858	Hyperchlorhidrosis, isolated		No	Yes	No	Tier3
RMRP	0.00103856	Metaphyseal dysplasia without hypotrichosis		No	Yes	No	Tier3
NDUFS6	0.00103854	Mitochondrial complex I deficiency, nuclear type 9		No	No	No	Tier3
CLDN1	0.00103853	Ichthyosis, leukocyte vacuoles, alopecia, and sclerosing cholangitis		No	No	No	Tier3
RIPK4	0.00103852	Popliteal pterygium syndrome, Bartsocas-Papas type 1		No	No	No	Tier3
IRAK4	0.00103851	Immunodeficiency 67		No	Yes	No	Tier3
LGI4	0.0010385	Arthrogryposis multiplex congenita 1, neurogenic, with myelin defect		No	No	No	Tier3
ERBB3	0.00103848	Visceral neuropathy, familial, 1, autosomal recessive		Yes	No	No	Tier3
AVIL	0.00103848	Nephrotic syndrome, type 21		No	No	No	Tier3
ARPC1B	0.00103848	Immunodeficiency 71 with inflammatory disease and congenital thrombocytopenia		No	Yes	No	Tier3
TMEM165	0.00103848	Congenital disorder of glycosylation, type IIk		No	Yes	No	Tier3
GEMIN5	0.00103847	Neurodevelopmental disorder with cerebellar atrophy and motor dysfunction		No	No	No	Tier3
RELT	0.00103847	Amelogenesis imperfecta, type IIIC		No	No	No	Tier3
RNASEH2A	0.00103847	Aicardi-Goutieres syndrome 4		No	Yes	No	Tier3
GRM1	0.00103846	Spinocerebellar ataxia, autosomal recessive 13		Yes	No	No	Tier3
COQ4	0.00103846	Coenzyme Q10 deficiency, primary, 7		No	Yes	No	Tier3
SLC5A1	0.00103846	Glucose/galactose malabsorption		No	Yes	No	Tier3
STRADA	0.00103846	Polyhydramnios, megalencephaly, and symptomatic epilepsy		No	No	No	Tier3
KLC2	0.00103846	Spastic paraplegia, optic atrophy, and neuropathy		No	No	No	Tier3
CRPPA	0.00103846	Muscular dystrophy-dystroglycanopathy (limb-girdle), type C, 7		No	No	No	Tier3
ZAP70	0.00103846	Immunodeficiency 48		No	Yes	No	Tier3
GLB1	0.00103846	Mucopolysaccharidosis type IVB (Morquio)		Yes	No	No	Tier3
DPH1	0.00103844	Developmental delay with short stature, dysmorphic facial features, and sparse hair		No	No	No	Tier3
CTPS1	0.00103844	Immunodeficiency 24		No	Yes	No	Tier3
HFM1	0.00103844	Premature ovarian failure 9		No	No	No	Tier3
BRAT1	0.00103844	Rigidity and multifocal seizure syndrome, lethal neonatal		No	No	No	Tier3
SMO	0.00103843	Pallister-Hall-like syndrome		No	No	No	Tier3
SUCLA2	0.00103843	Mitochondrial DNA depletion syndrome 5 (encephalomyopathic with or without methylmalonic aciduria)		No	No	No	Tier3
LHCGR	0.00103843	Luteinizing hormone resistance, female		No	No	No	Tier3
PNPT1	0.00103843	Deafness, autosomal recessive 70		No	No	No	Tier3
TK2	0.00103843	Mitochondrial DNA depletion syndrome 2 (myopathic type)		No	Yes	No	Tier3
SLC12A2	0.00103843	Kilquist syndrome		No	No	No	Tier3
NDUFS7	0.00103843	Mitochondrial complex I deficiency, nuclear type 3		No	No	No	Tier3
SLC5A6	0.00103843	Neurodegeneration, infantile-onTier, biotin-responsive		No	Yes	No	Tier3
TAT	0.00103842	Tyrosinemia, type II		No	No	No	Tier3
SGCG	0.00103842	Muscular dystrophy, limb-girdle, autosomal recessive 5		No	No	No	Tier3
ALDH4A1	0.00103842	Hyperprolinemia, type II		No	Yes	No	Tier3
PLOD2	0.00103842	Bruck syndrome 2		No	No	No	Tier3
HADHB	0.00103842	Trifunctional protein deficiency		Yes	Yes	No	Tier3
GSS	0.00103842	Hemolytic anemia due to glutathione synthetase deficiency		No	No	No	Tier3
FKTN	0.00103842	Muscular dystrophy-dystroglycanopathy (limb-girdle), type C, 4		No	No	No	Tier3
TierX	0.00103842	Spinocerebellar ataxia, autosomal recessive, with axonal neuropathy 2		Yes	No	No	Tier3
CDC14A	0.00103842	Deafness, autosomal recessive 32, with or without immotile sperm		No	No	No	Tier3
WDR35	0.00103842	Short-rib thoracic dysplasia 7 with or without polydactyly		Yes	No	No	Tier3
TMC6	0.00103842	Epidermodysplasia verruciformis		No	No	No	Tier3
B3GAT3	0.00103842	Multiple joint dislocations, short stature, craniofacial dysmorphism, with or without congenital heart defects		No	No	No	Tier3
NALCN	0.00103842	Hypotonia, infantile, with psychomotor retardation and characteristic facies 1		No	No	No	Tier3
ARFGEF2	0.00103842	Periventricular heterotopia with microcephaly		No	No	No	Tier3
ERCC4	0.00103842	Xeroderma pigmentosum, type F/Cockayne syndrome		Yes	Yes	Yes	Tier3
SLC6A5	0.00103842	Hyperekplexia 3		No	Yes	No	Tier3
SUCLG1	0.00103842	Mitochondrial DNA depletion syndrome 9 (encephalomyopathic type with methylmalonic aciduria)		Yes	No	No	Tier3
LIAS	0.00103842	Hyperglycinemia, lactic acidosis, and seizures		No	No	No	Tier3
IFT140	0.00103842	Short-rib thoracic dysplasia 9 with or without polydactyly		Yes	No	No	Tier3
HEPACAM	0.000944466	Megalencephalic leukoencephalopathy with subcortical cysts 2A		No	No	No	Tier3
COA6	0.000944466	Mitochondrial complex IV deficiency, nuclear type 13		No	No	No	Tier3
WHRN	0.000944466	Usher syndrome, type 2D		No	No	No	Tier3
CRIPT	0.000944384	Short stature with microcephaly and distinctive facies		No	No	No	Tier3
DOCK2	0.000944384	Immunodeficiency 40		No	Yes	No	Tier3
MTFMT	0.000944314	Mitochondrial complex I deficiency, nuclear type 27		No	No	No	Tier3
RNASEH2C	0.000944314	Aicardi-Goutieres syndrome 3		No	Yes	No	Tier3
DNAAF3	0.000944279	Ciliary dyskinesia, primary, 2		No	No	No	Tier3
MCM10	0.00094426	Immunodeficiency 80 with or without cardiomyopathy		No	No	No	Tier3
SFRP4	0.000944252	Pyle disease		No	No	No	Tier3
TUBGCP4	0.000944208	Microcephaly and chorioretinopathy, autosomal recessive, 3		No	No	No	Tier3
LPAR6	0.000944208	Woolly hair, autosomal recessive 1, with or without hypotrichosis		No	No	No	Tier3
TMEM231	0.000944206	Meckel syndrome 11		No	No	No	Tier3
CREB3L1	0.000944199	Osteogenesis imperfecta, type XVI		No	No	No	Tier3
XPA	0.000944199	Xeroderma pigmentosum, group A		No	Yes	No	Tier3
SLC33A1	0.00094417	Congenital cataracts, hearing loss, and neurodegeneration		No	No	No	Tier3
GFPT1	0.000944162	Myasthenia, congenital, 12, with tubular aggregates		No	Yes	No	Tier3
EXOSC9	0.000944162	Pontocerebellar hypoplasia, type 1D		No	No	No	Tier3
TTC12	0.000944153	Ciliary dyskinesia, primary, 45		No	No	No	Tier3
DHH	0.000944153	46XY sex reversal 7		No	No	No	Tier3
GRIK2	0.000944153	Mental retardation, autosomal recessive, 6		No	No	No	Tier3
SPINK5	0.000944127	Netherton syndrome		No	No	No	Tier3
TMEM237	0.000944126	Joubert syndrome 14		No	No	No	Tier3
REN	0.000944126	Renal tubular dysgenesis		No	No	No	Tier3
HERC1	0.000944118	Macrocephaly, dysmorphic facies, and psychomotor retardation		No	No	No	Tier3
HELLS	0.000944118	Immunodeficiency-centromeric instability-facial anomalies syndrome 4		No	Yes	No	Tier3
FBXO7	0.000944109	Parkinson disease 15, autosomal recessive		No	No	No	Tier3
MYL3	0.000944109	Cardiomyopathy, hypertrophic, 8		No	No	No	Tier3
TNIK	0.000944109	Mental retardation, autosomal recessive 54		No	No	No	Tier3
TMEM70	0.000944109	Mitochondrial complex V (ATP synthase) deficiency, nuclear type 2		No	No	No	Tier3
ZNF142	0.0009441	Neurodevelopmental disorder with impaired speech and hyperkinetic movements		No	No	Yes	Tier3
FBXL4	0.0009441	Mitochondrial DNA depletion syndrome 13 (encephalomyopathic type)		No	No	Yes	Tier3
NUP107	0.0009441	Nephrotic syndrome, type 11		No	No	No	Tier3
XPC	0.0009441	Xeroderma pigmentosum, group C		No	Yes	Yes	Tier3
PCYT2	0.000944092	Spastic paraplegia 82, autosomal recessive		No	No	No	Tier3
AP3B1	0.000944092	Hermansky-Pudlak syndrome 2		No	Yes	No	Tier3
MYF5	0.000944092	Ophthalmoplegia, external, with rib and vertebral anomalies		No	No	No	Tier3
CTSC	0.000944092	Periodontitis 1, juvenile		No	No	No	Tier3
SLC52A3	0.000944092	Brown-Vialetto-Van Laere syndrome 1		No	Yes	No	Tier3
PDSS2	0.000944091	Coenzyme Q10 deficiency, primary, 3		No	Yes	No	Tier3
VIPAS39	0.000944091	Arthrogryposis, renal dysfunction, and cholestasis 2		No	No	No	Tier3
AK1	0.000944082	Hemolytic anemia due to adenylate kinase deficiency		No	No	No	Tier3
SLC45A2	0.000944082	Albinism, oculocutaneous, type IV		Yes	No	No	Tier3
C12orf4	0.000944082	Mental retardation, autosomal recessive 66		No	No	No	Tier3
RAD51C	0.000944082	Fanconi anemia, complementation group O		No	No	No	Tier3
COLEC10	0.000944082	3MC syndrome 3		No	No	No	Tier3
LMOD3	0.000944073	Nemaline myopathy 10		No	No	Yes	Tier3
ZP1	0.000944073	Oocyte maturation defect 1		No	No	No	Tier3
F10	0.000944073	Factor X deficiency		No	Yes	No	Tier3
SCO1	0.000944073	Mitochondrial complex IV deficiency, nuclear type 4		No	No	No	Tier3
EXTL3	0.000944073	Immunoskeletal dysplasia with neurodevelopmental abnormalities		No	No	No	Tier3
LRPPRC	0.000944073	Mitochondrial complex IV deficiency, nuclear type 5, (French-Canadian)		No	No	No	Tier3
FA2H	0.000944073	Spastic paraplegia 35, autosomal recessive		Yes	No	No	Tier3
TP73	0.000944073	Ciliary dyskinesia, primary, 47, and lissencephaly		No	No	No	Tier3
FBLN5	0.000944073	Cutis laxa, autosomal recessive, type IA		No	No	No	Tier3
SECISBP2	0.000944073	Thyroid hormone metabolism, abnormal		No	No	No	Tier3
TRPM6	0.000944073	Hypomagnesemia 1, intestinal		Yes	Yes	No	Tier3
SLC6A9	0.000944065	Glycine encephalopathy with normal serum glycine		No	No	No	Tier3
OPA1	0.000944065	Behr syndrome		No	No	No	Tier3
MMADHC	0.000944065	Methylmalonic aciduria, cblD type, variant 2		Yes	Yes	No	Tier3
SLC18A3	0.000944065	Myasthenic syndrome, congenital, 21, presynaptic		No	Yes	No	Tier3
TONSL	0.000944065	Spondyloepimetaphyseal dysplasia, sponastrime type		No	No	No	Tier3
SGCD	0.000944065	Muscular dystrophy, limb-girdle, autosomal recessive 6		No	No	No	Tier3
TRAPPC11	0.000944065	Muscular dystrophy, limb-girdle, autosomal recessive 18		No	No	No	Tier3
SERAC1	0.000944065	3-methylglutaconic aciduria with deafness, encephalopathy, and Leigh-like syndrome		No	No	No	Tier3
BMP1	0.000944065	Osteogenesis imperfecta, type XIII		No	No	No	Tier3
AGA	0.000944065	Aspartylglucosaminuria		No	No	No	Tier3
ITGA3	0.000944065	Interstitial lung disease, nephrotic syndrome, and epidermolysis bullosa, congenital		No	No	No	Tier3
FECH	0.000944065	Protoporphyria, erythropoietic, 1		No	Yes	No	Tier3
AMH	0.000851429	Persistent Mullerian duct syndrome, type I		No	No	No	Tier3
ADGRG1	0.000850018	Polymicrogyria, bilateral frontoparietal		No	No	No	Tier3
CLMP	0.000850018	Congenital short bowel syndrome		No	No	No	Tier3
CYP1B1	0.000849841	Glaucoma 3A, primary open angle, congenital, juvenile, or adult onTier		No	No	No	Tier3
FUT8	0.000849841	Congenital disorder of glycosylation with defective fucosylation 1		No	No	No	Tier3
RAX	0.000849787	Microphthalmia, isolated 3		No	No	No	Tier3
GIPC3	0.000849787	Deafness, autosomal recessive 15		No	No	No	Tier3
PREPL	0.000849787	Myasthenic syndrome, congenital, 22		No	Yes	No	Tier3
MITF	0.000849787	COMMAD syndrome		No	No	No	Tier3
GLI1	0.000849787	Polydactyly, preaxial I		No	No	No	Tier3
TRIP13	0.000849778	Oocyte maturation defect 9		No	No	No	Tier3
F12	0.000849778	Factor XII deficiency		No	No	No	Tier3
NDUFAF2	0.00084976	Mitochondrial complex I deficiency, nuclear type 10		No	No	No	Tier3
PISD	0.00084976	Liberfarb syndrome		No	No	No	Tier3
GHSR	0.00084976	Growth hormone deficiency, isolated partial		No	No	No	Tier3
ORC6	0.000849752	Meier-Gorlin syndrome 3		No	No	No	Tier3
PIGU	0.000849752	Neurodevelopmental disorder with brain anomalies, seizures, and scoliosis		No	No	No	Tier3
GMPPB	0.000849751	Muscular dystrophy-dystroglycanopathy (limb-girdle), type C, 14		No	No	No	OutOfTier1~3
LIPT1	0.000849751	Lipoyltransferase 1 deficiency		No	No	No	OutOfTier1~3
NME8	0.000849751	Ciliary dyskinesia, primary, 6		No	No	No	OutOfTier1~3
EOGT	0.000849751	Adams-Oliver syndrome 4		No	No	No	OutOfTier1~3
DNAJB2	0.000849751	Spinal muscular atrophy, distal, autosomal recessive, 5		No	No	No	OutOfTier1~3
MSRB3	0.000849743	Deafness, autosomal recessive 74		No	No	No	OutOfTier1~3
CHSY1	0.000849734	Temtamy preaxial brachydactyly syndrome		No	No	No	OutOfTier1~3
BBS5	0.000849734	Bardet-Biedl syndrome 5		No	No	No	OutOfTier1~3
TBCE	0.000849734	Kenny-Caffey syndrome, type 1		No	No	No	OutOfTier1~3
TRIP4	0.000849734	Spinal muscular atrophy with congenital bone fractures 1		No	No	No	OutOfTier1~3
BSND	0.000849734	Sensorineural deafness with mild renal dysfunction		Yes	Yes	No	OutOfTier1~3
TRAPPC9	0.000849734	Mental retardation, autosomal recessive 13		No	No	No	OutOfTier1~3
RRM2B	0.000849725	Mitochondrial DNA depletion syndrome 8B (MNGIE type)		No	No	No	OutOfTier1~3
FLVCR2	0.000849724	Proliferative vasculopathy and hydranencephaly-hydrocephaly syndrome		No	No	No	OutOfTier1~3
PDZD7	0.000849716	Usher syndrome, type IIC, GPR98/PDZD7 digenic		No	No	No	OutOfTier1~3
DNM1L	0.000849716	Encephalopathy, lethal, due to defective mitochondrial peroxisomal fission 1		No	No	No	OutOfTier1~3
SLC25A26	0.000849716	Combined oxidative phosphorylation deficiency 28		No	No	No	OutOfTier1~3
SELENBP1	0.000849716	Extraoral halitosis due to MTO deficiency		No	No	No	OutOfTier1~3
PIGV	0.000849716	Hyperphosphatasia with mental retardation syndrome 1		No	No	No	OutOfTier1~3
LCT	0.000849716	Lactase deficiency, congenital		No	No	No	OutOfTier1~3
CEP152	0.000849716	Seckel syndrome 5		No	No	No	OutOfTier1~3
SGCB	0.000849716	Muscular dystrophy, limb-girdle, autosomal recessive 4		No	No	No	OutOfTier1~3
KYNU	0.000849716	Vertebral, cardiac, renal, and limb defects syndrome 2		No	No	No	OutOfTier1~3
ERCC5	0.000849707	Xeroderma pigmentosum, group G/Cockayne syndrome		No	Yes	No	OutOfTier1~3
XPNPEP3	0.000849707	Nephronophthisis-like nephropathy 1		No	No	No	OutOfTier1~3
HSD3B7	0.000849707	Bile acid synthesis defect, congenital, 1		Yes	Yes	No	OutOfTier1~3
PIK3C2A	0.000849707	Oculoskeletodental syndrome		No	No	No	OutOfTier1~3
DONSON	0.000849698	Microcephaly-micromelia syndrome		No	No	No	OutOfTier1~3
ITK	0.000849698	Lymphoproliferative syndrome 1		No	Yes	No	OutOfTier1~3
GALNT3	0.000849698	Tumoral calcinosis, hyperphosphatemic, familial, 1		No	Yes	No	OutOfTier1~3
EFEMP2	0.000849698	Cutis laxa, autosomal recessive, type IB		No	No	No	OutOfTier1~3
SCNN1A	0.000849698	Pseudohypoaldosteronism, type I		No	Yes	No	OutOfTier1~3
MFN2	0.000849698	Charcot-Marie-Tooth disease, axonal, type 2A2B		Yes	No	No	OutOfTier1~3
ORC1	0.000849698	Meier-Gorlin syndrome 1		No	No	No	OutOfTier1~3
KRT25	0.000849698	Woolly hair, autosomal recessive 3		No	No	No	OutOfTier1~3
B3GLCT	0.000849698	Peters-plus syndrome		No	No	No	OutOfTier1~3
TCTN2	0.000849698	Joubert syndrome 24		No	No	No	OutOfTier1~3
GLRB	0.000849698	Hyperekplexia 2		No	Yes	No	OutOfTier1~3
SQSTM1	0.000849698	Neurodegeneration with ataxia, dystonia, and gaze palsy, childhood-onTier		Yes	No	Yes	OutOfTier1~3
SLC25A38	0.000849698	Anemia, sideroblastic, 2, pyridoxine-refractory		No	Yes	No	OutOfTier1~3
CNTNAP2	0.000849698	Pitt-Hopkins like syndrome 1		No	No	No	OutOfTier1~3
SDHB	0.000849698	Mitochondrial complex II deficiency, nuclear type 4		No	No	No	OutOfTier1~3
COL13A1	0.000849698	Myasthenic syndrome, congenital, 19		No	Yes	No	OutOfTier1~3
ALS2	0.000849698	Spastic paralysis, infantile onTier ascending		Yes	No	No	OutOfTier1~3
GCK	0.000849698	Diabetes mellitus, permanent neonatal 1		Yes	Yes	No	OutOfTier1~3
SEPSECS	0.000849698	Pontocerebellar hypoplasia type 2D		No	No	No	OutOfTier1~3
NDUFA9	0.000849698	Mitochondrial complex I deficiency, nuclear type 26		No	No	No	OutOfTier1~3
LTC4S	0.000757332	Leukotriene C4 synthase deficiency		No	No	No	OutOfTier1~3
PHYH	0.000755922	Refsum disease		Yes	No	No	OutOfTier1~3
LTBP3	0.000755796	Microspherophakia and/or megalocornea, with ectopia lentis and with or without secondary glaucoma		No	No	No	OutOfTier1~3
HEXB	0.000755591	Sandhoff disease, infantile, juvenile, and adult forms		No	No	No	OutOfTier1~3
STAG3	0.000755572	Premature ovarian failure 8		No	No	No	OutOfTier1~3
SCYL2	0.00075551	Arthrogryposis multiplex congenita 4, neurogenic, with agenesis of the corpus callosum		No	No	No	OutOfTier1~3
FOXE3	0.000755501	Anterior segment dysgenesis 2, multiple subtypes		No	No	Yes	OutOfTier1~3
ATP5F1D	0.000755457	Mitochondrial complex V (ATP synthase) deficiency		No	No	No	OutOfTier1~3
B4GALT7	0.000755457	Ehlers-Danlos syndrome, spondylodysplastic type, 1		No	No	No	OutOfTier1~3
MFRP	0.000755439	Microphthalmia, isolated 5		No	No	No	OutOfTier1~3
RNF168	0.000755438	RIDDLE syndrome		No	No	No	OutOfTier1~3
MOCS2	0.00075542	Molybdenum cofactor deficiency B		No	No	No	OutOfTier1~3
CYB561	0.000755411	Orthostatic hypotension 2		No	Yes	No	OutOfTier1~3
PITRM1	0.000755411	Spinocerebellar ataxia, autosomal recessive 30		No	No	No	OutOfTier1~3
DOCK3	0.000755385	Neurodevelopmental disorder with impaired intellectual development, hypotonia, and ataxia		No	No	No	OutOfTier1~3
PLAA	0.000755385	Neurodevelopmental disorder with progressive microcephaly, spasticity, and brain anomalies		No	No	No	OutOfTier1~3
VPS51	0.000755385	Pontocerebellar hypoplasia, type 13		No	No	No	OutOfTier1~3
HERC2	0.000755376	Mental retardation, autosomal recessive 38		No	No	No	OutOfTier1~3
TPI1	0.000755376	Hemolytic anemia due to triosephosphate isomerase deficiency		No	No	No	OutOfTier1~3
VPS45	0.000755376	Neutropenia, severe congenital, 5, autosomal recessive		No	Yes	No	OutOfTier1~3
QDPR	0.000755376	Hyperphenylalaninemia, BH4-deficient, C		Yes	Yes	No	OutOfTier1~3
HPS5	0.000755367	Hermansky-Pudlak syndrome 5		No	No	No	OutOfTier1~3
PSPH	0.000755367	Phosphoserine phosphatase deficiency		No	Yes	No	OutOfTier1~3
LEPR	0.000755359	Obesity, morbid, due to leptin receptor deficiency		No	Yes	No	OutOfTier1~3
AMACR	0.000755359	Bile acid synthesis defect, congenital, 4		Yes	Yes	No	OutOfTier1~3
CWC27	0.000755359	Retinitis pigmentosa with or without skeletal anomalies		No	No	No	OutOfTier1~3
TSEN54	0.000755359	Pontocerebellar hypoplasia type 4		No	No	No	OutOfTier1~3
KDSR	0.00075535	Erythrokeratodermia variabilis et progressiva 4		No	Yes	No	OutOfTier1~3
TTC19	0.00075535	Mitochondrial complex III deficiency, nuclear type 2		No	No	No	OutOfTier1~3
DOLK	0.00075535	Congenital disorder of glycosylation, type Im		No	No	No	OutOfTier1~3
IREB2	0.000755349	Neurodegeneration, early-onTier, with choreoathetoid movements and microcytic anemia		No	No	No	OutOfTier1~3
SLC25A46	0.000755341	Pontocerebellar hypoplasia, type 1E		Yes	No	No	OutOfTier1~3
FARSB	0.000755341	Rajab interstitial lung disease with brain calcifications 1		No	No	No	OutOfTier1~3
ITGA6	0.000755341	Epidermolysis bullosa, junctional, with pyloric stenosis		No	No	No	OutOfTier1~3
USB1	0.000755341	Poikiloderma with neutropenia		No	No	No	OutOfTier1~3
INVS	0.000755341	Nephronophthisis 2, infantile		No	No	No	OutOfTier1~3
RIPK1	0.000755341	Immunodeficiency 57 with autoinflammation		No	No	No	OutOfTier1~3
GRIP1	0.000755341	Fraser syndrome 3		No	No	No	OutOfTier1~3
PMPCB	0.000755341	Multiple mitochondrial dysfunctions syndrome 6		No	No	No	OutOfTier1~3
SLC29A3	0.000755332	Histiocytosis-lymphadenopathy plus syndrome		No	No	No	OutOfTier1~3
FMN2	0.000755332	Mental retardation, autosomal recessive 47		No	No	No	OutOfTier1~3
GDAP1	0.000755332	Charcot-Marie-Tooth disease, type 4A		No	No	No	OutOfTier1~3
DPAGT1	0.000755332	Myasthenic syndrome, congenital, 13, with tubular aggregates		No	Yes	No	OutOfTier1~3
GCGR	0.000755332	Mahvash disease		No	No	No	OutOfTier1~3
CTSA	0.000755323	Galactosialidosis		No	No	No	OutOfTier1~3
FTO	0.000755323	Growth retardation, developmental delay, facial dysmorphism		No	No	No	OutOfTier1~3
YARS1	0.000755323	Infantile-onTier multisystem neurologic, endocrine, and pancreatic disease 2		No	No	No	OutOfTier1~3
VDR	0.000755323	Rickets, vitamin D-resistant, type IIA		No	Yes	No	OutOfTier1~3
ELP1	0.000755323	Osteogenesis imperfecta 21		No	No	No	OutOfTier1~3
ALG8	0.000755323	Congenital disorder of glycosylation, type Ih		No	No	No	OutOfTier1~3
PAX1	0.000755323	Otofaciocervical syndrome 2		Yes	Yes	No	OutOfTier1~3
NHLRC2	0.000755323	FINCA syndrome		No	No	No	OutOfTier1~3
ROBO3	0.000755323	Gaze palsy, familial horizontal, with progressive scoliosis, 1		No	No	No	OutOfTier1~3
CCDC115	0.000755323	Congenital disorder of glycosylation, type IIo		No	No	No	OutOfTier1~3
SLC25A22	0.000755323	Developmental and epileptic encephalopathy 3		No	No	No	OutOfTier1~3
BPGM	0.000755323	Erythrocytosis, familial, 8		No	No	No	OutOfTier1~3
BRF1	0.000755323	Cerebellofaciodental syndrome		No	No	No	OutOfTier1~3
OTOA	0.000755323	Deafness, autosomal recessive 22		No	No	No	OutOfTier1~3
GNAT1	0.000755323	Night blindness, congenital stationary, type 1G		No	No	No	OutOfTier1~3
C8A	0.000755323	C8 deficiency, type I		No	Yes	No	OutOfTier1~3
NBN	0.000755323	Nijmegen breakage syndrome		No	Yes	No	OutOfTier1~3
DYM	0.000755323	Smith-McCort dysplasia		No	No	No	OutOfTier1~3
MMAB	0.000755323	Methylmalonic aciduria, vitamin B12-responsive, cblB type		Yes	Yes	No	OutOfTier1~3
JAK3	0.000755323	SCID, autosomal recessive, T-negative/B-positive type		Yes	Yes	No	OutOfTier1~3
MTMR2	0.000755323	Charcot-Marie-Tooth disease, type 4B1		No	No	No	OutOfTier1~3
MKS1	0.000755323	Meckel syndrome 1		No	No	No	OutOfTier1~3
PTF1A	0.000663538	Pancreatic and cerebellar agenesis		Yes	Yes	No	OutOfTier1~3
NDUFA10	0.000662222	Mitochondrial complex I deficiency, nuclear type 22		No	No	No	OutOfTier1~3
CBS	0.000661795	Thrombosis, hyperhomocysteinemic		No	Yes	No	OutOfTier1~3
KREMEN1	0.000661073	Ectodermal dysplasia 13, hair/tooth type		No	No	No	OutOfTier1~3
NADK2	0.000661073	2,4-dienoyl-CoA reductase deficiency		No	No	No	OutOfTier1~3
SLX4	0.000661036	Fanconi anemia, complementation group P		Yes	Yes	No	OutOfTier1~3
TOE1	0.000661036	Pontocerebellar hypoplasia, type 7		No	No	No	OutOfTier1~3
CLDN19	0.000661027	Hypomagnesemia 5, renal, with ocular involvement		Yes	No	No	OutOfTier1~3
EPS8L2	0.000661001	Deafness autosomal recessive 106		No	No	No	OutOfTier1~3
TF	0.000661001	Atransferrinemia		No	No	No	OutOfTier1~3
CRLF1	0.000661001	Cold-induced sweating syndrome 1		No	No	No	OutOfTier1~3
KDELR2	0.000661001	Osteogenesis imperfecta 21		No	No	No	OutOfTier1~3
SDR9C7	0.000660992	Ichthyosis, congenital, autosomal recessive 13		No	No	No	OutOfTier1~3
RSPO1	0.000660992	Palmoplantar hyperkeratosis with squamous cell carcinoma of skin and sex reversal		No	No	No	OutOfTier1~3
CCDC47	0.000660992	Trichohepatoneurodevelopmental syndrome		No	No	No	OutOfTier1~3
B9D1	0.000660992	Joubert syndrome 27		No	No	No	OutOfTier1~3
PIGL	0.000660992	CHIME syndrome		No	No	No	OutOfTier1~3
NHLRC1	0.000660983	Epilepsy, progressive myoclonic 2B (Lafora)		No	No	No	OutOfTier1~3
RAB23	0.000660975	Carpenter syndrome		No	No	No	OutOfTier1~3
UBE2T	0.000660975	Fanconi anemia, complementation group T		Yes	Yes	No	OutOfTier1~3
GRXCR1	0.000660975	Deafness, autosomal recessive 25		No	No	No	OutOfTier1~3
NDUFAF4	0.000660975	Mitochondrial complex I deficiency, nuclear type 15		No	No	No	OutOfTier1~3
ERCC1	0.000660975	Cerebrooculofacioskeletal syndrome 4		No	No	No	OutOfTier1~3
COL25A1	0.000660966	Fibrosis of extraocular muscles, congenital, 5		No	No	Yes	OutOfTier1~3
AFG3L2	0.000660966	Spastic ataxia 5, autosomal recessive		Yes	No	No	OutOfTier1~3
RUBCN	0.000660966	Spinocerebellar ataxia, autosomal recessive 15		No	No	No	OutOfTier1~3
CRBN	0.000660966	Mental retardation, autosomal recessive 2		No	No	No	OutOfTier1~3
INS	0.000660965	Diabetes mellitus, permanent neonatal 4		Yes	Yes	No	OutOfTier1~3
PPIB	0.000660965	Osteogenesis imperfecta, type IX		No	No	No	OutOfTier1~3
SLITRK6	0.000660956	Deafness and myopia		No	No	No	OutOfTier1~3
GNS	0.000660956	Mucopolysaccharidosis type IIID		Yes	No	No	OutOfTier1~3
DNAJC12	0.000660956	Hyperphenylalaninemia, mild, non-BH4-deficient		Yes	Yes	No	OutOfTier1~3
TBX4	0.000660956	Amelia, posterior, with pelvic and pulmonary hypoplasia syndrome		Yes	No	No	OutOfTier1~3
ALDH1A3	0.000660956	Microphthalmia, isolated 8		No	No	No	OutOfTier1~3
COQ6	0.000660956	Coenzyme Q10 deficiency, primary, 6		No	Yes	No	OutOfTier1~3
PIGM	0.000660948	Glycosylphosphatidylinositol deficiency		No	No	No	OutOfTier1~3
EIF2AK4	0.000660948	Pulmonary venoocclusive disease 2		No	No	No	OutOfTier1~3
DHX38	0.000660948	Retinitis pigmentosa 84		No	No	No	OutOfTier1~3
NFU1	0.000660948	Multiple mitochondrial dysfunctions syndrome 1		No	No	No	OutOfTier1~3
TJP2	0.000660948	Hypercholanemia, familial 1		No	No	No	OutOfTier1~3
C3	0.000660948	C3 deficiency		Yes	No	No	OutOfTier1~3
PUS3	0.000660948	Neurodevelopmental disorder with microcephaly and gray sclerae		No	No	No	OutOfTier1~3
IFT81	0.000660948	Short-rib thoracic dysplasia 19 with or without polydactyly		No	No	No	OutOfTier1~3
MTR	0.000660948	Homocystinuria-megaloblastic anemia, cblG complementation type		No	No	No	OutOfTier1~3
RIC1	0.000660948	CATIFA syndrome		No	No	No	OutOfTier1~3
SLC24A4	0.000660948	Amelogenesis imperfecta, type IIA5		No	No	No	OutOfTier1~3
STAT2	0.000660948	Pseudo-TORCH syndrome 3		No	No	No	OutOfTier1~3
MCOLN1	0.000660939	Mucolipidosis IV		No	No	No	OutOfTier1~3
PIGB	0.000660939	Developmental and epileptic encephalopathy 80		No	No	No	OutOfTier1~3
NTHL1	0.000660939	Familial adenomatous polyposis 3		No	No	No	OutOfTier1~3
DCLRE1C	0.000660939	Severe combined immunodeficiency, Athabascan type		Yes	Yes	No	OutOfTier1~3
FOXI1	0.000660939	Enlarged vestibular aqueduct		No	Yes	No	OutOfTier1~3
GRM7	0.000660939	Neurodevelopmental disorder with seizures, hypotonia, and brain abnormalities		No	No	No	OutOfTier1~3
DAG1	0.000660939	Muscular dystrophy-dystroglycanopathy (limb-girdle), type C, 9		No	No	No	OutOfTier1~3
PCDH12	0.000660939	Diencephalic-mesencephalic junction dysplasia syndrome 1		No	No	No	OutOfTier1~3
MOGS	0.000660939	Congenital disorder of glycosylation, type IIb		No	No	No	OutOfTier1~3
POMGNT2	0.000660939	Muscular dystrophy-dystroglycanopathy (limb-girdle) type C, 8		No	No	No	OutOfTier1~3
NDST1	0.000660939	Mental retardation, autosomal recessive 46		No	No	No	OutOfTier1~3
ETFA	0.000660939	Glutaric acidemia IIA		Yes	Yes	No	OutOfTier1~3
GCLC	0.000660939	Hemolytic anemia due to gamma-glutamylcysteine synthetase deficiency		No	No	No	OutOfTier1~3
PYCR2	0.000660939	Leukodystrophy, hypomyelinating, 10		No	No	No	OutOfTier1~3
LMF1	0.000660939	Lipase deficiency, combined		No	Yes	No	OutOfTier1~3
SPR	0.000660939	Dystonia, dopa-responsive, due to sepiapterin reductase deficiency		Yes	Yes	No	OutOfTier1~3
COG5	0.000660939	Congenital disorder of glycosylation, type IIi		No	No	No	OutOfTier1~3
RAB3GAP2	0.000660939	Warburg micro syndrome 2		No	No	No	OutOfTier1~3
BBS12	0.000660939	Bardet-Biedl syndrome 12		No	No	No	OutOfTier1~3
ELAC2	0.000660939	Combined oxidative phosphorylation deficiency 17		No	No	No	OutOfTier1~3
CASR	0.000660939	Hyperparathyroidism, neonatal		Yes	Yes	No	OutOfTier1~3
MVK	0.000660939	Mevalonic aciduria		No	Yes	No	OutOfTier1~3
MPDZ	0.000660939	Hydrocephalus, congenital, 2, with or without brain or eye anomalies		No	No	No	OutOfTier1~3
AMN	0.000660939	Imerslund-Grasbeck syndrome 2		No	Yes	No	OutOfTier1~3
KRT14	0.000660939	Epidermolysis bullosa simplex, recessive 1		Yes	No	No	OutOfTier1~3
APOE	0.00056925	Sea-blue histiocyte disease		No	Yes	No	OutOfTier1~3
FXN	0.000566922	Friedreich ataxia		Yes	No	No	OutOfTier1~3
DYNC2LI1	0.00056668	Short-rib thoracic dysplasia 15 with polydactyly		No	No	No	OutOfTier1~3
TSHR	0.00056668	Hypothyroidism, congenital, nongoitrous, 1		No	Yes	No	OutOfTier1~3
ZNF469	0.000566652	Brittle cornea syndrome 1		No	No	No	OutOfTier1~3
GJC2	0.000566644	Spastic paraplegia 44, autosomal recessive		Yes	No	No	OutOfTier1~3
SLURP1	0.000566634	Meleda disease		No	No	No	OutOfTier1~3
PRPH2	0.000566634	Retinitis punctata albescens		No	No	No	OutOfTier1~3
CCNO	0.000566626	Ciliary dyskinesia, primary, 29		No	No	No	OutOfTier1~3
TMC8	0.000566608	Epidermodysplasia verruciformis 2		No	No	No	OutOfTier1~3
HPSE2	0.000566608	Urofacial syndrome 1		No	No	No	OutOfTier1~3
CNPY3	0.0005666	Developmental and epileptic encephalopathy 60		No	No	No	OutOfTier1~3
UVSSA	0.000566599	UV-sensitive syndrome 3		No	No	No	OutOfTier1~3
RBCK1	0.000566599	Polyglucosan body myopathy 1 with or without immunodeficiency		No	No	No	OutOfTier1~3
PLEKHG5	0.000566582	Spinal muscular atrophy, distal, autosomal recessive, 4		No	No	No	OutOfTier1~3
PPP2R3C	0.000566581	Gonadal dysgenesis, dysmorphic facies, retinal dystrophy, and myopathy		No	No	No	OutOfTier1~3
PPA2	0.000566581	Sudden cardiac failure, infantile		No	No	No	OutOfTier1~3
JAM3	0.000566581	Hemorrhagic destruction of the brain, subependymal calcification, and cataracts		No	No	No	OutOfTier1~3
KCNE1	0.000566581	Jervell and Lange-Nielsen syndrome 2		Yes	No	No	OutOfTier1~3
AFP	0.000566581	Alpha-fetoprotein deficiency		No	No	No	OutOfTier1~3
SIL1	0.000566573	Marinesco-Sjogren syndrome		Yes	No	No	OutOfTier1~3
NR2E3	0.000566573	Retinitis pigmentosa 37		No	No	No	OutOfTier1~3
PGAP3	0.000566573	Hyperphosphatasia with mental retardation syndrome 4		No	No	No	OutOfTier1~3
PADI6	0.000566573	Preimplantation embryonic lethality 2		No	No	No	OutOfTier1~3
ATG7	0.000566573	Spinocerebellar ataxia, autosomal recessive 31		No	No	No	OutOfTier1~3
SCNN1B	0.000566573	Pseudohypoaldosteronism, type I		No	Yes	No	OutOfTier1~3
LRIG2	0.000566573	Urofacial syndrome 2		No	No	No	OutOfTier1~3
PIGS	0.000566572	Developmental and epileptic encephalopathy 95		No	No	No	OutOfTier1~3
MC2R	0.000566572	Glucocorticoid deficiency, due to ACTH unresponsiveness		No	Yes	No	OutOfTier1~3
PGM3	0.000566572	Immunodeficiency 23		No	Yes	No	OutOfTier1~3
CABP2	0.000566563	Deafness, autosomal recessive 93		No	No	No	OutOfTier1~3
LRSAM1	0.000566563	Charcot-Marie-Tooth disease, axonal, type 2P		No	No	No	OutOfTier1~3
NUBPL	0.000566563	Mitochondrial complex I deficiency, nuclear type 21		No	No	No	OutOfTier1~3
SLC2A1	0.000566563	GLUT1 deficiency syndrome 1, infantile onTier, severe		No	Yes	No	OutOfTier1~3
CERS3	0.000566563	Ichthyosis, congenital, autosomal recessive 9		No	No	No	OutOfTier1~3
AMHR2	0.000566563	Persistent Mullerian duct syndrome, type II		No	No	No	OutOfTier1~3
SHMT2	0.000566555	Neurodevelopmental disorder with cardiomyopathy, spasticity, and brain abnormalities		No	No	No	OutOfTier1~3
SPATA5	0.000566555	Epilepsy, hearing loss, and mental retardation syndrome		No	No	No	OutOfTier1~3
GJB6	0.000566555	Deafness, digenic GJB2/GJB6		No	No	No	OutOfTier1~3
MMP13	0.000566555	Metaphyseal dysplasia, Spahr type		No	No	No	OutOfTier1~3
MARS2	0.000566555	Spastic ataxia 3, autosomal recessive		Yes	No	No	OutOfTier1~3
TFR2	0.000566555	Hemochromatosis, type 3		No	Yes	No	OutOfTier1~3
ISCU	0.000566555	Myopathy with lactic acidosis, hereditary		No	No	No	OutOfTier1~3
ALKBH8	0.000566555	Intellectual developmental disorder, autosomal recessive 71		No	No	No	OutOfTier1~3
NCAPD3	0.000566555	Microcephaly 22, primary, autosomal recessive		No	No	No	OutOfTier1~3
MCM3AP	0.000566555	Peripheral neuropathy, autosomal recessive, with or without impaired intellectual development		No	No	No	OutOfTier1~3
MGAT2	0.000566555	Congenital disorder of glycosylation, type IIa		No	No	No	OutOfTier1~3
NDUFA8	0.000566555	Mitochondrial complex I deficiency, nuclear type 37		No	No	No	OutOfTier1~3
MICU1	0.000566555	Myopathy with extrapyramidal signs		No	No	No	OutOfTier1~3
FAM126A	0.000566555	Leukodystrophy, hypomyelinating, 5		No	No	No	OutOfTier1~3
MKKS	0.000566546	McKusick-Kaufman syndrome		No	No	No	OutOfTier1~3
CR2	0.000566546	Immunodeficiency, common variable, 7		No	Yes	No	OutOfTier1~3
PDHB	0.000566546	Pyruvate dehydrogenase E1-beta deficiency		No	No	No	OutOfTier1~3
CIB2	0.000566546	Usher syndrome, type IJ		No	No	No	OutOfTier1~3
RPIA	0.000566546	Ribose 5-phosphate isomerase deficiency		No	No	No	OutOfTier1~3
MRPL3	0.000566546	Combined oxidative phosphorylation deficiency 9		No	No	No	OutOfTier1~3
KCNJ10	0.000566546	SESAME syndrome		Yes	No	No	OutOfTier1~3
SCO2	0.000566546	Mitochondrial complex IV deficiency, nuclear type 2		No	No	No	OutOfTier1~3
PPARG	0.000566546	Obesity, severe		No	No	No	OutOfTier1~3
SAMHD1	0.000566546	Aicardi-Goutieres syndrome 5		No	Yes	No	OutOfTier1~3
PEX13	0.000566546	Peroxisome biogenesis disorder 11B		No	No	No	OutOfTier1~3
IMPG2	0.000566546	Retinitis pigmentosa 56		No	No	No	OutOfTier1~3
IFT80	0.000566546	Short-rib thoracic dysplasia 2 with or without polydactyly		Yes	No	No	OutOfTier1~3
CEP104	0.000566546	Joubert syndrome 25		No	No	No	OutOfTier1~3
GNPAT	0.000566546	Rhizomelic chondrodysplasia punctata, type 2		No	No	No	OutOfTier1~3
NDUFS8	0.000566546	Mitochondrial complex I deficiency, nuclear type 2		No	No	No	OutOfTier1~3
UNG	0.000566546	Immunodeficiency with hyper IgM, type 5		No	Yes	No	OutOfTier1~3
UROS	0.000566546	Porphyria, congenital erythropoietic		No	No	No	OutOfTier1~3
ALG3	0.000566546	Congenital disorder of glycosylation, type Id		No	No	No	OutOfTier1~3
ALDOA	0.000566546	Glycogen storage disease XII		No	No	No	OutOfTier1~3
ARL13B	0.000566546	Joubert syndrome 8		No	No	No	OutOfTier1~3
AHCY	0.000566546	Hypermethioninemia with deficiency of S-adenosylhomocysteine hydrolase		No	Yes	No	OutOfTier1~3
KRT83	0.000566546	Erythrokeratodermia variabilis et progressiva 5		No	No	No	OutOfTier1~3
ACTL6B	0.000566546	Developmental and epileptic encephalopathy 76		No	No	No	OutOfTier1~3
TBX19	0.000566546	Adrenocorticotropic hormone deficiency		No	Yes	Yes	OutOfTier1~3
TANGO2	0.000566546	Metabolic encephalomyopathic crises, recurrent, with rhabdomyolysis, cardiac arrhythmias, and neurodegeneration		No	No	No	OutOfTier1~3
GPI	0.000566546	Hemolytic anemia, nonspherocytic, due to glucose phosphate isomerase deficiency		No	No	No	OutOfTier1~3
CDT1	0.000566546	Meier-Gorlin syndrome 4		No	No	No	OutOfTier1~3
PRLR	0.000566546	Hyperprolactinemia		No	No	No	OutOfTier1~3
TPO	0.000526723	Thyroid dyshormonogenesis 2A		No	Yes	No	OutOfTier1~3
B3GALT6	0.000521663	Spondyloepimetaphyseal dysplasia with joint laxity, type 1, with or without fractures		No	No	No	OutOfTier1~3
GP1BB	0.000498897	Giant platelet disorder, isolated		No	No	No	OutOfTier1~3
SOX18	0.000472509	Hypotrichosis-lymphedema-telangiectasia syndrome		No	No	No	OutOfTier1~3
MESP2	0.000472402	Spondylocostal dysostosis 2, autosomal recessive		No	No	No	OutOfTier1~3
KERA	0.000472367	Cornea plana 2, autosomal recessive		No	No	No	OutOfTier1~3
HMX1	0.000472305	Oculoauricular syndrome		No	No	No	OutOfTier1~3
SOST	0.000472304	Sclerosteosis 1		No	No	No	OutOfTier1~3
MTHFS	0.00047225	Neurodevelopmental disorder with microcephaly, epilepsy, and hypomyelination		No	Yes	No	OutOfTier1~3
IHH	0.000472242	Acrocapitofemoral dysplasia		No	No	No	OutOfTier1~3
RBM8A	0.000472232	Thrombocytopenia-absent radius syndrome		No	No	No	OutOfTier1~3
TMEM126B	0.000472232	Mitochondrial complex I deficiency, nuclear type 29		No	No	No	OutOfTier1~3
IL2RA	0.000472232	Immunodeficiency 41 with lymphoproliferation and autoimmunity		No	Yes	No	OutOfTier1~3
HESX1	0.000472232	Septooptic dysplasia		No	Yes	No	OutOfTier1~3
UBA5	0.000472197	Developmental and epileptic encephalopathy 44		Yes	No	No	OutOfTier1~3
PNPLA6	0.000472197	Spastic paraplegia 39, autosomal recessive		Yes	No	No	OutOfTier1~3
IL6ST	0.000472197	Hyper-IgE recurrent infection syndrome 4, autosomal recessive		No	No	No	OutOfTier1~3
GFI1B	0.000472197	Bleeding disorder, platelet-type, 17		No	No	No	OutOfTier1~3
IRF9	0.000472197	Immunodeficiency 65, susceptibility to viral infections		No	No	No	OutOfTier1~3
DZIP1	0.000472197	Spermatogenic failure 47		No	No	No	OutOfTier1~3
CD55	0.000472197	Complement hyperactivation, angiopathic thrombosis, and protein-losing enteropathy		No	Yes	No	OutOfTier1~3
VRK1	0.000472197	Pontocerebellar hypoplasia type 1A		No	No	No	OutOfTier1~3
GLRA1	0.000472197	Hyperekplexia 1		No	Yes	No	OutOfTier1~3
ERCC6L2	0.000472179	Bone marrow failure syndrome 2		No	Yes	No	OutOfTier1~3
WDPCP	0.000472171	Congenital heart defects, hamartomas of tongue, and polysyndactyly		No	No	No	OutOfTier1~3
MAPKBP1	0.000472171	Nephronophthisis 20		No	No	No	OutOfTier1~3
MEOX1	0.000472171	Klippel-Feil syndrome 2		No	No	No	OutOfTier1~3
TREM2	0.000472171	Polycystic lipomembranous osteodysplasia with sclerosing leukoencephalopathy 2		No	No	No	OutOfTier1~3
GNRHR	0.000472171	Hypogonadotropic hypogonadism 7 without anosmia		Yes	No	No	OutOfTier1~3
C8B	0.000472171	C8 deficiency, type II		No	Yes	No	OutOfTier1~3
CHKB	0.000472171	Muscular dystrophy, congenital, megaconial type		No	No	No	OutOfTier1~3
PLA2G7	0.000472171	Platelet-activating factor acetylhydrolase deficiency		No	No	No	OutOfTier1~3
OPA3	0.000472171	3-methylglutaconic aciduria, type III		No	No	No	OutOfTier1~3
NDRG1	0.000472171	Charcot-Marie-Tooth disease, type 4D		No	No	No	OutOfTier1~3
GP9	0.00047217	Bernard-Soulier syndrome, type C		No	No	No	OutOfTier1~3
ACAN	0.000472161	Spondyloepimetaphyseal dysplasia, aggrecan type		No	No	No	OutOfTier1~3
HSD11B2	0.000472161	Apparent mineralocorticoid excess		No	Yes	No	OutOfTier1~3
TYROBP	0.000472161	Polycystic lipomembranous osteodysplasia with sclerosing leukoencephalopathy 1		No	No	No	OutOfTier1~3
UFC1	0.000472161	Neurodevelopmental disorder with spasticity and poor growth		No	No	No	OutOfTier1~3
SLC25A3	0.000472161	Mitochondrial phosphate carrier deficiency		No	No	No	OutOfTier1~3
WDR1	0.000472161	Periodic fever, immunodeficiency, and thrombocytopenia syndrome		No	Yes	No	OutOfTier1~3
PADI3	0.000472161	Uncombable hair syndrome		No	No	No	OutOfTier1~3
PTRH2	0.000472161	Infantile-onTier multisystem neurologic, endocrine, and pancreatic disease		No	No	No	OutOfTier1~3
AGPS	0.000472153	Rhizomelic chondrodysplasia punctata, type 3		No	No	No	OutOfTier1~3
HYLS1	0.000472153	Hydrolethalus syndrome		No	No	No	OutOfTier1~3
NTNG2	0.000472153	Neurodevelopmental disorder with behavioral abnormalities, absent speech, and hypotonia		No	No	No	OutOfTier1~3
ACO2	0.000472153	Infantile cerebellar-retinal degeneration		Yes	No	No	OutOfTier1~3
HOXB1	0.000472153	Facial paresis, hereditary congenital, 3		No	No	No	OutOfTier1~3
CD3E	0.000472153	Immunodeficiency 18, SCID variant		Yes	Yes	No	OutOfTier1~3
OGDH	0.000472153	Alpha-ketoglutarate dehydrogenase deficiency		No	No	No	OutOfTier1~3
ALG9	0.000472153	Gillessen-Kaesbach-Nishimura syndrome		No	No	No	OutOfTier1~3
OAT	0.000472153	Gyrate atrophy of choroid and retina with or without ornithinemia		No	Yes	No	OutOfTier1~3
LINGO1	0.000472153	Mental retardation, autosomal recessive 64		No	No	No	OutOfTier1~3
DNAJB13	0.000472153	Ciliary dyskinesia, primary, 34		No	No	No	OutOfTier1~3
GINS1	0.000472153	Immunodeficiency 55		No	No	No	OutOfTier1~3
PRKCD	0.000472153	Autoimmune lymphoproliferative syndrome, type III		No	Yes	No	OutOfTier1~3
GHRHR	0.000472153	Growth hormone deficiency, isolated, type IV		No	Yes	No	OutOfTier1~3
MEGF8	0.000472153	Carpenter syndrome 2		No	No	No	OutOfTier1~3
IL7R	0.000472153	Severe combined immunodeficiency, T-cell negative, B-cell/natural killer cell-positive type		Yes	Yes	No	OutOfTier1~3
RSPO2	0.000472153	Tetraamelia syndrome 2		No	No	No	OutOfTier1~3
DHX37	0.000472153	Neurodevelopmental disorder with brain anomalies and with or without vertebral or cardiac anomalies		No	No	No	OutOfTier1~3
DENND5A	0.000472153	Developmental and epileptic encephalopathy 49		No	No	No	OutOfTier1~3
HSD17B3	0.000472144	Pseudohermaphroditism, male, with gynecomastia		No	No	No	OutOfTier1~3
ALX4	0.000472144	Frontonasal dysplasia 2		No	No	No	OutOfTier1~3
EML1	0.000472144	Band heterotopia		No	No	No	OutOfTier1~3
ACOX1	0.000472144	Peroxisomal acyl-CoA oxidase deficiency		No	No	No	OutOfTier1~3
ALPK3	0.000472144	Cardiomyopathy, familial hypertrophic 27		No	No	No	OutOfTier1~3
ADARB1	0.000472144	Neurodevelopmental disorder with hypotonia, microcephaly, and seizures		No	No	No	OutOfTier1~3
WNT2B	0.000472144	Diarrhea 9		No	No	No	OutOfTier1~3
KATNB1	0.000472144	Lissencephaly 6, with microcephaly		No	No	No	OutOfTier1~3
ESCO2	0.000472144	Roberts-SC phocomelia syndrome		No	No	No	OutOfTier1~3
PRG4	0.000472144	Camptodactyly-arthropathy-coxa vara-pericarditis syndrome		No	No	No	OutOfTier1~3
TRIM32	0.000472144	Muscular dystrophy, limb-girdle, autosomal recessive 8		No	No	No	OutOfTier1~3
DPM1	0.000472144	Congenital disorder of glycosylation, type Ie		No	No	No	OutOfTier1~3
ATP6V1A	0.000472144	Cutis laxa, autosomal recessive, type IID		No	No	No	OutOfTier1~3
PCYT1A	0.000472144	Spondylometaphyseal dysplasia with cone-rod dystrophy		No	No	No	OutOfTier1~3
SLC52A2	0.000472144	Brown-Vialetto-Van Laere syndrome 2		Yes	Yes	No	OutOfTier1~3
CHST14	0.000472144	Ehlers-Danlos syndrome, musculocontractural type 1		No	No	No	OutOfTier1~3
CDH11	0.000472144	Elsahy-Waters syndrome		No	No	No	OutOfTier1~3
TCAP	0.000472144	Muscular dystrophy, limb-girdle, autosomal recessive 7		No	No	No	OutOfTier1~3
TDP2	0.000472144	Spinocerebellar ataxia, autosomal recessive 23		Yes	No	No	OutOfTier1~3
CSF1R	0.000472144	Brain abnormalities, neurodegeneration, and dysosteosclerosis		No	No	No	OutOfTier1~3
FUCA1	0.000472144	Fucosidosis		No	Yes	No	OutOfTier1~3
CTSK	0.000472144	Pycnodysostosis		No	No	No	OutOfTier1~3
MED23	0.000472144	Mental retardation, autosomal recessive 18		No	No	No	OutOfTier1~3
BUB1B	0.000472144	Mosaic variegated aneuploidy syndrome 1		No	No	No	OutOfTier1~3
GPT2	0.000472144	Neurodevelopmental disorder with microcephaly and spastic paraplegia		No	No	No	OutOfTier1~3
PIGO	0.000472144	Hyperphosphatasia with mental retardation syndrome 2		No	No	No	OutOfTier1~3
MIPEP	0.000472144	Combined oxidative phosphorylation deficiency 31		No	No	No	OutOfTier1~3
B4GALT1	0.000472144	Congenital disorder of glycosylation, type IId		No	No	No	OutOfTier1~3
ANTXR1	0.000472144	GAPO syndrome		No	No	No	OutOfTier1~3
TTC7A	0.000472144	Gastrointestinal defects and immunodeficiency syndrome		No	Yes	No	OutOfTier1~3
DOCK7	0.000472144	Developmental and epileptic encephalopathy 23		No	No	No	OutOfTier1~3
LCA5	0.000472144	Leber congenital amaurosis 5		No	No	No	OutOfTier1~3
TWNK	0.000472144	Perrault syndrome 5		No	No	No	OutOfTier1~3
FLVCR1	0.000472144	Ataxia, posterior column, with retinitis pigmentosa		Yes	No	No	OutOfTier1~3
SAR1B	0.000472144	Chylomicron retention disease		No	Yes	No	OutOfTier1~3
EXOSC2	0.000472144	Short stature, hearing loss, retinitis pigmentosa, and distinctive facies		No	No	No	OutOfTier1~3
DLAT	0.000472144	Pyruvate dehydrogenase E2 deficiency		No	No	No	OutOfTier1~3
PLCZ1	0.000472144	Spermatogenic failure 17		No	No	No	OutOfTier1~3
APRT	0.000472144	Adenine phosphoribosyltransferase deficiency		No	Yes	No	OutOfTier1~3
L2HGDH	0.000472144	L-2-hydroxyglutaric aciduria		No	No	No	OutOfTier1~3
PJVK	0.000472144	Deafness, autosomal recessive 59		No	No	No	OutOfTier1~3
NKX6-2	0.000383633	Spastic ataxia 8, autosomal recessive, with hypomyelinating leukodystrophy		No	No	No	OutOfTier1~3
KISS1R	0.000378824	Hypogonadotropic hypogonadism 8 with or without anosmia		No	No	No	OutOfTier1~3
SLC25A4	0.000377822	Mitochondrial DNA depletion syndrome 12B (cardiomyopathic type) AR		No	No	No	OutOfTier1~3
DNAJC19	0.000377786	3-methylglutaconic aciduria, type V		No	No	No	OutOfTier1~3
LIPE	0.000377786	Lipodystrophy, familial partial, type 6		No	No	No	OutOfTier1~3
FOXE1	0.000377786	Bamforth-Lazarus syndrome		No	Yes	Yes	OutOfTier1~3
FADD	0.000377786	Infections, recurrent, with encephalopathy, hepatic dysfunction, and cardiovascular malformations		No	No	No	OutOfTier1~3
TTPA	0.000377768	Ataxia with isolated vitamin E deficiency		Yes	Yes	No	OutOfTier1~3
AIMP1	0.00037776	Leukodystrophy, hypomyelinating, 3		No	No	No	OutOfTier1~3
CRADD	0.00037776	Mental retardation, autosomal recessive 34, with variant lissencephaly		No	No	No	OutOfTier1~3
CYB5A	0.00037776	Methemoglobinemia and ambiguous genitalia		No	No	No	OutOfTier1~3
PTPRO	0.00037776	Nephrotic syndrome, type 6		No	No	No	OutOfTier1~3
CNNM2	0.00037776	Hypomagnesemia, seizures, and mental retardation		Yes	No	No	OutOfTier1~3
IL36RN	0.00037776	Psoriasis 14, pustular		No	Yes	No	OutOfTier1~3
ACP4	0.00037776	Amelogenesis imperfecta, type IJ		No	No	No	OutOfTier1~3
COX20	0.00037776	Mitochondrial complex IV deficiency, nuclear type 11		No	No	No	OutOfTier1~3
HPD	0.00037776	Tyrosinemia, type III		No	No	No	OutOfTier1~3
LFNG	0.00037776	Spondylocostal dysostosis 3, autosomal recessive		No	No	No	OutOfTier1~3
PIK3CD	0.00037776	Immunodeficiency 14B, autosomal recessive		No	Yes	No	OutOfTier1~3
PRX	0.00037776	Dejerine-Sottas disease		No	No	Yes	OutOfTier1~3
TSHB	0.00037776	Hypothyroidism, congenital, nongoitrous 4		No	Yes	No	OutOfTier1~3
EMC10	0.00037776	Neurodevelopmental disorder with dysmorphic facies and variable seizures		No	No	No	OutOfTier1~3
REC114	0.00037776	Oocyte maturation defect 10		No	No	No	OutOfTier1~3
WDR62	0.00037776	Microcephaly 2, primary, autosomal recessive, with or without cortical malformations		No	No	No	OutOfTier1~3
GLRX5	0.00037775	Spasticity, childhood-onTier, with hyperglycinemia		No	No	No	OutOfTier1~3
NUP133	0.00037775	Nephrotic syndrome, type 18		No	No	No	OutOfTier1~3
TMEM216	0.00037775	Meckel syndrome 2		No	No	No	OutOfTier1~3
MECR	0.00037775	Dystonia, childhood-onTier, with optic atrophy and basal ganglia abnormalities		Yes	No	No	OutOfTier1~3
TUBGCP2	0.00037775	Pachygyria, microcephaly, developmental delay, and dysmorphic facies, with or without seizures		No	No	No	OutOfTier1~3
GNMT	0.000377742	Glycine N-methyltransferase deficiency		No	No	No	OutOfTier1~3
LMBRD1	0.000377742	Methylmalonic aciduria and homocystinuria, cblF type		Yes	Yes	No	OutOfTier1~3
UBR1	0.000377742	Johanson-Blizzard syndrome		No	No	No	OutOfTier1~3
HOXC13	0.000377742	Ectodermal dysplasia 9, hair/nail type		No	No	No	OutOfTier1~3
HINT1	0.000377742	Neuromyotonia and axonal neuropathy, autosomal recessive		No	No	No	OutOfTier1~3
FTCD	0.000377742	Glutamate formiminotransferase deficiency		No	No	No	OutOfTier1~3
TUSC3	0.000377742	Mental retardation, autosomal recessive 7		No	No	No	OutOfTier1~3
HGF	0.000377742	Deafness, autosomal recessive 39		No	No	No	OutOfTier1~3
TFRC	0.000377742	Immunodeficiency 46		No	No	No	OutOfTier1~3
LSS	0.000377742	Hypotrichosis 14		No	No	No	OutOfTier1~3
DDHD2	0.000377742	Spastic paraplegia 54, autosomal recessive		Yes	No	No	OutOfTier1~3
MRPS2	0.000377742	Combined oxidative phosphorylation deficiency 36		No	No	No	OutOfTier1~3
MCEE	0.000377742	Methylmalonyl-CoA epimerase deficiency		Yes	Yes	No	OutOfTier1~3
RAB33B	0.000377742	Smith-McCort dysplasia 2		No	No	No	OutOfTier1~3
HTRA1	0.000377742	CARASIL syndrome		No	No	No	OutOfTier1~3
TNFRSF11B	0.000377742	Paget disease of bone 5, juvenile-onTier		No	No	No	OutOfTier1~3
CEP120	0.000377742	Short-rib thoracic dysplasia 13 with or without polydactyly		Yes	No	No	OutOfTier1~3
FGF5	0.000377742	Trichomegaly		No	No	No	OutOfTier1~3
GDF6	0.000377742	Leber congenital amaurosis 17		No	No	No	OutOfTier1~3
B3GALNT2	0.000377742	Muscular dystrophy-dystroglycanopathy (congenital with brain and eye anomalies, type A, 11		No	No	No	OutOfTier1~3
PDE2A	0.000377742	Intellectual developmental disorder with paroxysmal dyskinesia or seizures		No	No	No	OutOfTier1~3
SNAP29	0.000377742	Cerebral dysgenesis, neuropathy, ichthyosis, and palmoplantar keratoderma syndrome		No	No	No	OutOfTier1~3
SUFU	0.000377742	Medulloblastoma, desmoplastic		No	No	No	OutOfTier1~3
SP110	0.000377742	Hepatic venoocclusive disease with immunodeficiency		No	Yes	No	OutOfTier1~3
NR1H4	0.000377742	Cholestasis, progressive familial intrahepatic, 5		No	No	No	OutOfTier1~3
RTN4IP1	0.000377742	Optic atrophy 10 with or without ataxia, mental retardation, and seizures		No	No	No	OutOfTier1~3
STAT5B	0.000377742	Growth hormone insensitivity with immune dysregulation 1, autosomal recessive		Yes	No	No	OutOfTier1~3
FRAS1	0.000377742	Fraser syndrome 1		No	No	No	OutOfTier1~3
MMP21	0.000377742	Heterotaxy, visceral, 7, autosomal		No	No	No	OutOfTier1~3
IRF8	0.000377742	Immunodeficiency 32B, monocyte and dendritic cell deficiency, autosomal recessive		No	Yes	No	OutOfTier1~3
FOLR1	0.000377733	Neurodegeneration due to cerebral folate transport deficiency		No	Yes	No	OutOfTier1~3
DLD	0.000377733	Dihydrolipoamide dehydrogenase deficiency		Yes	No	No	OutOfTier1~3
C12orf57	0.000377733	Temtamy syndrome		No	No	No	OutOfTier1~3
TGDS	0.000377733	Catel-Manzke syndrome		No	No	No	OutOfTier1~3
GPAA1	0.000377733	Glycosylphosphatidylinositol biosynthesis defect 15		No	No	No	OutOfTier1~3
SYNJ1	0.000377733	Parkinson disease 20, early-onTier		No	No	No	OutOfTier1~3
C1QA	0.000377733	C1q deficiency		No	Yes	No	OutOfTier1~3
C2CD3	0.000377733	Orofaciodigital syndrome XIV		No	No	No	OutOfTier1~3
KIRREL1	0.000377733	Nephrotic syndrome, type 23		No	No	No	OutOfTier1~3
SLC1A4	0.000377733	Spastic tetraplegia, thin corpus callosum, and progressive microcephaly		No	No	No	OutOfTier1~3
GFER	0.000377733	Myopathy, mitochondrial progressive, with congenital cataract and developmental delay		No	No	No	OutOfTier1~3
SMG8	0.000377733	Alzahrani-Kuwahara syndrome		No	No	No	OutOfTier1~3
SLC12A5	0.000377733	Developmental and epileptic encephalopathy 34		No	No	No	OutOfTier1~3
SOD1	0.000377733	Spastic tetraplegia and axial hypotonia, progressive		Yes	No	No	OutOfTier1~3
PCBD1	0.000377733	Hyperphenylalaninemia, BH4-deficient, D		Yes	No	No	OutOfTier1~3
EXOSC3	0.000377733	Pontocerebellar hypoplasia, type 1B		No	No	No	OutOfTier1~3
PHKG2	0.000377733	Glycogen storage disease IXc		No	Yes	No	OutOfTier1~3
CCDC40	0.000377733	Ciliary dyskinesia, primary, 15		No	No	No	OutOfTier1~3
KCTD7	0.000377733	Epilepsy, progressive myoclonic 3, with or without intracellular inclusions		No	No	No	OutOfTier1~3
CCDC39	0.000377733	Ciliary dyskinesia, primary, 14		No	No	No	OutOfTier1~3
SLC44A1	0.000377733	Neurodegeneration, childhood-onTier, with ataxia, tremor, optic atrophy, and cognitive decline		No	No	No	OutOfTier1~3
SYT2	0.000377733	Myasthenic syndrome, congenital, 7B, presynaptic, autosomal recessive		No	Yes	No	OutOfTier1~3
MRAP	0.000377733	Glucocorticoid deficiency 2		No	Yes	No	OutOfTier1~3
ATF6	0.000377733	Achromatopsia 7		No	No	Yes	OutOfTier1~3
EXOSC8	0.000377733	Pontocerebellar hypoplasia, type 1C		No	No	No	OutOfTier1~3
UGDH	0.000377733	Developmental and epileptic encephalopathy 84		No	No	No	OutOfTier1~3
WDR45B	0.000377733	Neurodevelopmental disorder with spastic quadriplegia and brain abnormalities with or without seizures		No	No	No	OutOfTier1~3
HSD3B2	0.000377733	Adrenal hyperplasia, congenital, due to 3-beta-hydroxysteroid dehydrogenase 2 deficiency		No	Yes	No	OutOfTier1~3
VPS37A	0.000377733	Spastic paraplegia 53, autosomal recessive		Yes	No	No	OutOfTier1~3
TSPEAR	0.000377733	Ectodermal dysplasia 14, hair/tooth type with or without hypohidrosis		No	No	No	OutOfTier1~3
EPG5	0.000377733	Vici syndrome		No	No	No	OutOfTier1~3
EMC1	0.000377733	Cerebellar atrophy, visual impairment, and psychomotor retardation		No	No	No	OutOfTier1~3
YARS2	0.000377733	Myopathy, lactic acidosis, and sideroblastic anemia 2		No	No	No	OutOfTier1~3
MMP2	0.000377733	Multicentric osteolysis, nodulosis, and arthropathy		No	No	No	OutOfTier1~3
ZC3H14	0.000377733	Mental retardation, autosomal recessive 56		No	No	No	OutOfTier1~3
ASPH	0.000377733	Traboulsi syndrome		No	No	No	OutOfTier1~3
IDH3A	0.000377733	Retinitis pigmentosa 90		No	No	No	OutOfTier1~3
ALG11	0.000377733	Congenital disorder of glycosylation, type Ip		No	No	No	OutOfTier1~3
TSEN2	0.000377733	Pontocerebellar hypoplasia type 2B		No	No	No	OutOfTier1~3
LDLRAP1	0.000286086	Hypercholesterolemia, familial, 4		No	Yes	No	OutOfTier1~3
ATOH7	0.000283923	Persistent hyperplastic primary vitreous, autosomal recessive		No	No	No	OutOfTier1~3
UCHL1	0.00028342	Spastic paraplegia 79, autosomal recessive		No	No	No	OutOfTier1~3
SYNE4	0.00028334	Deafness, autosomal recessive 76		No	No	No	OutOfTier1~3
F2	0.00028334	Hypoprothrombinemia		No	No	No	OutOfTier1~3
LRAT	0.00028334	Retinitis pigmentosa, juvenile		No	No	No	OutOfTier1~3
CARD9	0.00028334	Candidiasis, familial, 2, autosomal recessive		No	No	No	OutOfTier1~3
KLKB1	0.00028334	Fletcher factor (prekallikrein) deficiency		No	No	No	OutOfTier1~3
PERP	0.00028334	Erythrokeratodermia variabilis et progressiva 7		No	No	No	OutOfTier1~3
GPNMB	0.00028334	Amyloidosis, primary localized cutaneous, 3		No	No	No	OutOfTier1~3
CP	0.00028334	Hemosiderosis, systemic, due to aceruloplasminemia		No	Yes	No	OutOfTier1~3
EXOC6B	0.00028334	Spondyloepimetaphyseal dysplasia with joint laxity, type 3		No	No	No	OutOfTier1~3
ZNF335	0.00028334	Microcephaly 10, primary, autosomal recessive		No	No	No	OutOfTier1~3
VHL	0.000283322	Erythrocytosis, familial, 2		No	No	Yes	OutOfTier1~3
EDN3	0.000283322	Waardenburg syndrome, type 4B		No	No	No	OutOfTier1~3
CCDC174	0.000283322	Hypotonia, infantile, with psychomotor retardation		No	No	No	OutOfTier1~3
ZNF341	0.000283322	Hyper-IgE recurrent infection syndrome 3, autosomal recessive		No	No	No	OutOfTier1~3
CLDN10	0.000283322	HELIX syndrome		No	No	No	OutOfTier1~3
LNPK	0.000283322	Neurodevelopmental disorder with epilepsy and hypoplasia of the corpus callosum		No	No	No	OutOfTier1~3
EVC	0.000283322	Ellis-van Creveld syndrome		No	No	No	OutOfTier1~3
ADA2	0.000283322	Vasculitis, autoinflammation, immunodeficiency, and hematologic defects syndrome		No	Yes	No	OutOfTier1~3
COX4I1	0.000283322	Mitochondrial complex IV deficiency, nuclear type 16		No	No	No	OutOfTier1~3
WDR72	0.000283322	Amelogenesis imperfecta, type IIA3		No	Yes	No	OutOfTier1~3
CSF3R	0.000283322	Neutropenia, severe congenital, 7, autosomal recessive		No	Yes	No	OutOfTier1~3
ESR1	0.000283322	Estrogen resistance		No	No	No	OutOfTier1~3
CD27	0.000283322	Lymphoproliferative syndrome 2		No	Yes	No	OutOfTier1~3
GHR	0.000283322	Laron dwarfism		Yes	No	No	OutOfTier1~3
SLC10A7	0.000283322	Short stature, amelogenesis imperfecta, and skeletal dysplasia with scoliosis		No	No	No	OutOfTier1~3
PRDM5	0.000283322	Brittle cornea syndrome 2		No	No	No	OutOfTier1~3
HSF2BP	0.000283322	Premature ovarian failure 19		No	No	No	OutOfTier1~3
PATL2	0.000283322	Oocyte maturation defect 4		No	No	No	OutOfTier1~3
HAAO	0.000283322	Vertebral, cardiac, renal, and limb defects syndrome 1		No	No	No	OutOfTier1~3
CLPB	0.000283322	3-methylglutaconic aciduria, type VII, with cataracts, neurologic involvement and neutropenia		No	No	No	OutOfTier1~3
TRAPPC6B	0.000283322	Neurodevelopmental disorder with microcephaly, epilepsy, and brain atrophy		No	No	No	OutOfTier1~3
MGME1	0.000283322	Mitochondrial DNA depletion syndrome 11		No	No	No	OutOfTier1~3
DDX59	0.000283322	Orofaciodigital syndrome V		No	No	No	OutOfTier1~3
TRNT1	0.000283322	Sideroblastic anemia with B-cell immunodeficiency, periodic fevers, and developmental delay		No	Yes	No	OutOfTier1~3
MAGI2	0.000283322	Nephrotic syndrome, type 15		No	No	No	OutOfTier1~3
TNFRSF11A	0.000283322	Osteopetrosis, autosomal recessive 7		No	Yes	No	OutOfTier1~3
DTNBP1	0.000283322	Hermansky-Pudlak syndrome 7		No	No	No	OutOfTier1~3
RFX5	0.000283322	Bare lymphocyte syndrome, type II, complementation group E		No	Yes	No	OutOfTier1~3
DMXL2	0.000283322	Developmental and epileptic encephalopathy 81		No	No	No	OutOfTier1~3
NUP93	0.000283322	Nephrotic syndrome, type 12		No	No	No	OutOfTier1~3
TMEM260	0.000283322	Structural heart defects and renal anomalies syndrome		No	No	No	OutOfTier1~3
GORAB	0.000283322	Geroderma osteodysplasticum		No	No	No	OutOfTier1~3
FSHB	0.000283322	Hypogonadotropic hypogonadism 24 without anosmia		No	No	No	OutOfTier1~3
LRRC32	0.000283322	Cleft palate, proliferative retinopathy, and developmental delay		No	No	No	OutOfTier1~3
LIFR	0.000283313	Stuve-Wiedemann syndrome/Schwartz-Jampel type 2 syndrome		No	No	No	OutOfTier1~3
TREX1	0.000283313	Aicardi-Goutieres syndrome 1, dominant and recessive		No	Yes	No	OutOfTier1~3
TMEM222	0.000283313	Neurodevelopmental disorder with motor and speech delay and behavioral abnormalities		No	No	No	OutOfTier1~3
YIF1B	0.000283313	Kaya-Barakat-Masson syndrome		No	No	No	OutOfTier1~3
MYSM1	0.000283313	Bone marrow failure syndrome 4		No	Yes	No	OutOfTier1~3
ARL3	0.000283313	Joubert syndrome 35		No	No	No	OutOfTier1~3
SLC5A7	0.000283313	Myasthenic syndrome, congenital, 20, presynaptic		No	Yes	No	OutOfTier1~3
ARMC9	0.000283313	Joubert syndrome 30		No	No	No	OutOfTier1~3
ATR	0.000283313	Seckel syndrome 1		No	No	No	OutOfTier1~3
NGF	0.000283313	Neuropathy, hereditary sensory and autonomic, type V		No	No	No	OutOfTier1~3
CHMP1A	0.000283313	Pontocerebellar hypoplasia, type 8		No	No	No	OutOfTier1~3
TMX2	0.000283313	Neurodevelopmental disorder with microcephaly, cortical malformations, and spasticity		No	No	No	OutOfTier1~3
GCM2	0.000283313	Hypoparathyroidism, familial isolated 2		No	Yes	Yes	OutOfTier1~3
CIT	0.000283313	Microcephaly 17, primary, autosomal recessive		No	No	No	OutOfTier1~3
SLC35C1	0.000283313	Congenital disorder of glycosylation, type IIc		No	Yes	No	OutOfTier1~3
CLDN14	0.000283313	Deafness, autosomal recessive 29		No	No	No	OutOfTier1~3
CLDN16	0.000283313	Hypomagnesemia 3, renal		Yes	No	No	OutOfTier1~3
TPP2	0.000283313	Immunodeficiency 78 with autoimmunity and developmental delay		No	No	No	OutOfTier1~3
CEACAM16	0.000283313	Deafness, autosomal recessive 113		No	No	No	OutOfTier1~3
ORC4	0.000283313	Meier-Gorlin syndrome 2		No	No	No	OutOfTier1~3
GPR68	0.000283313	Amelogenesis imperfecta, hypomaturation type, IIA6		No	No	No	OutOfTier1~3
APOC2	0.000283313	Hyperlipoproteinemia, type Ib		No	Yes	No	OutOfTier1~3
ALG6	0.000283313	Congenital disorder of glycosylation, type Ic		No	No	No	OutOfTier1~3
ANKLE2	0.000283313	Microcephaly 16, primary, autosomal recessive		No	No	No	OutOfTier1~3
CCDC103	0.000283313	Ciliary dyskinesia, primary, 17		No	No	No	OutOfTier1~3
TBCD	0.000283313	Encephalopathy, progressive, early-onTier, with brain atrophy and thin corpus callosum		No	No	No	OutOfTier1~3
NCF2	0.000283313	Chronic granulomatous disease 2, autosomal recessive		No	Yes	Yes	OutOfTier1~3
TTC8	0.000283313	Bardet-Biedl syndrome 8		No	No	No	OutOfTier1~3
C1QB	0.000283313	C1q deficiency		No	Yes	No	OutOfTier1~3
AGTR1	0.000283313	Renal tubular dysgenesis		No	No	No	OutOfTier1~3
MTTP	0.000283313	Abetalipoproteinemia		No	Yes	No	OutOfTier1~3
P2RY12	0.000283313	Bleeding disorder, platelet-type, 8		No	No	No	OutOfTier1~3
STRA6	0.000283313	Microphthalmia, syndromic 9		No	No	No	OutOfTier1~3
IL11RA	0.000283313	Craniosynostosis and dental anomalies		No	No	No	OutOfTier1~3
NUP62	0.000283313	Striatonigral degeneration, infantile		No	No	No	OutOfTier1~3
NEK8	0.000283313	Renal-hepatic-pancreatic dysplasia 2		No	No	No	OutOfTier1~3
GLUL	0.000283313	Glutamine deficiency, congenital		No	No	No	OutOfTier1~3
CD3G	0.000283313	Immunodeficiency 17, CD3 gamma deficient		No	Yes	No	OutOfTier1~3
APTX	0.000283313	Ataxia, early-onTier, with oculomotor apraxia and hypoalbuminemia		Yes	No	No	OutOfTier1~3
SPEF2	0.000283313	Spermatogenic failure 43		No	No	No	OutOfTier1~3
GPC6	0.000283313	Omodysplasia 1		No	No	No	OutOfTier1~3
WNK1	0.000283313	Neuropathy, hereditary sensory and autonomic, type II		No	Yes	No	OutOfTier1~3
CA8	0.000283313	Cerebellar ataxia and mental retardation with or without quadrupedal locomotion 3		No	No	No	OutOfTier1~3
TRMT10A	0.000283313	Microcephaly, short stature, and impaired glucose metabolism 1		No	No	No	OutOfTier1~3
SPARC	0.000283313	Osteogenesis imperfecta, type XVII		No	No	No	OutOfTier1~3
KLHL7	0.000283313	PERCHING syndrome		No	No	No	OutOfTier1~3
METTL5	0.000283313	Intellectual developmental disorder, autosomal recessive 72		No	No	No	OutOfTier1~3
PPT1	0.000283313	Ceroid lipofuscinosis, neuronal, 1		No	No	No	OutOfTier1~3
PNPLA1	0.000283313	Ichthyosis, congenital, autosomal recessive 10		No	No	No	OutOfTier1~3
SGPL1	0.000283313	Nephrotic syndrome, type 14		No	Yes	No	OutOfTier1~3
PGAP1	0.000283313	Neurodevelopmental disorder with dysmorphic features, spasticity, and brain abnormalities		No	No	No	OutOfTier1~3
COLEC11	0.000283313	3MC syndrome 2		No	No	No	OutOfTier1~3
LIPA	0.000283313	Wolman disease		Yes	Yes	Yes	OutOfTier1~3
DNASE1L3	0.000283313	Systemic lupus erythematosus 16		No	No	No	OutOfTier1~3
GALNT2	0.000283313	Congenital disorder of glycosylation, type IIt		No	No	No	OutOfTier1~3
POC1A	0.000283313	Short stature, onychodysplasia, facial dysmorphism, and hypotrichosis		No	No	No	OutOfTier1~3
CTSD	0.000283313	Ceroid lipofuscinosis, neuronal, 10		No	No	No	OutOfTier1~3
PMP22	0.000283313	Dejerine-Sottas disease		Yes	No	No	OutOfTier1~3
PUS7	0.000283313	Intellectual developmental disorder with abnormal behavior, microcephaly, and short stature		No	No	No	OutOfTier1~3
GAD1	0.000283313	Developmental and epileptic encephalopathy 89		No	No	No	OutOfTier1~3
MEFV	0.000283313	Familial Mediterranean fever, AR		Yes	Yes	No	OutOfTier1~3
FYCO1	0.000283313	Cataract 18, autosomal recessive		No	No	No	OutOfTier1~3
GATM	0.000283313	Cerebral creatine deficiency syndrome 3		No	No	No	OutOfTier1~3
FGF3	0.000283313	Deafness, congenital with inner ear agenesis, microtia, and microdontia		No	No	No	OutOfTier1~3
KCNJ11	0.000283313	Hyperinsulinemic hypoglycemia, familial, 2		Yes	Yes	No	OutOfTier1~3
DBT	0.000283313	Maple syrup urine disease, type II		Yes	Yes	No	OutOfTier1~3
KATNIP	0.000283313	Joubert syndrome 26		No	No	No	OutOfTier1~3
FOXN1	0.000283313	T-cell immunodeficiency, congenital alopecia, and nail dystrophy		No	Yes	No	OutOfTier1~3
ESRRB	0.000283313	Deafness, autosomal recessive 35		No	No	No	OutOfTier1~3
PSMB10	0.000283313	Proteasome-associated autoinflammatory syndrome 5		No	Yes	No	OutOfTier1~3
RTTN	0.000283313	Microcephaly, short stature, and polymicrogyria with seizures		No	No	No	OutOfTier1~3
POC1B	0.000283313	Cone-rod dystrophy 20		No	No	No	OutOfTier1~3
ISCA1	0.000283313	Multiple mitochondrial dysfunctions syndrome 5		No	No	No	OutOfTier1~3
PLCE1	0.000283313	Nephrotic syndrome, type 3		No	No	No	OutOfTier1~3
RAB28	0.000283313	Cone-rod dystrophy 18		No	No	No	OutOfTier1~3
IGFBP7	0.000192178	Retinal arterial macroaneurysm with supravalvular pulmonic stenosis		No	No	No	OutOfTier1~3
TP53RK	0.000189125	Galloway-Mowat syndrome 4		No	No	No	OutOfTier1~3
HOXA2	0.000188893	Microtia with or without hearing impairment (AD)		No	No	No	OutOfTier1~3
AP4B1	0.000188893	Spastic paraplegia 47, autosomal recessive		Yes	No	No	OutOfTier1~3
RELN	0.000188893	Lissencephaly 2 (Norman-Roberts type)		No	No	No	OutOfTier1~3
SPINK1	0.000188893	Tropical calcific pancreatitis		No	No	No	OutOfTier1~3
CSGALNACT1	0.000188893	Skeletal dysplasia, mild, with joint laxity and advanced bone age		No	No	No	OutOfTier1~3
FBXL3	0.000188893	Intellectual developmental disorder with short stature, facial anomalies, and speech defects		No	No	No	OutOfTier1~3
FCHO1	0.000188893	Immunodeficiency 76		No	Yes	No	OutOfTier1~3
SH3PXD2B	0.000188893	Frank-ter Haar syndrome		No	No	No	OutOfTier1~3
MICOS13	0.000188893	Combined oxidative phosphorylation deficiency 37		No	No	No	OutOfTier1~3
TRIM37	0.000188893	Mulibrey nanism		No	No	No	OutOfTier1~3
PDE10A	0.000188893	Dyskinesia, limb and orofacial, infantile-onTier		No	No	No	OutOfTier1~3
SULT2B1	0.000188893	Ichthyosis, congenital, autosomal recessive 14		No	No	No	OutOfTier1~3
IL17RD	0.000188893	Hypogonadotropic hypogonadism 18 with or without anosmia		No	No	No	OutOfTier1~3
LYRM7	0.000188893	Mitochondrial complex III deficiency, nuclear type 8		No	No	No	OutOfTier1~3
TMEM126A	0.000188893	Optic atrophy 7		No	No	No	OutOfTier1~3
BIN1	0.000188893	Centronuclear myopathy 2		No	No	No	OutOfTier1~3
DEGS1	0.000188893	Leukodystrophy, hypomyelinating, 18		No	No	No	OutOfTier1~3
HPDL	0.000188893	Spastic paraplegia 83, autosomal recessive		No	No	No	OutOfTier1~3
TTC5	0.000188893	Neurodevelopmental disorder with cerebral atrophy and variable facial dysmorphism		No	No	No	OutOfTier1~3
AGRN	0.000188893	Myasthenic syndrome, congenital, 8, with pre- and postsynaptic defects		No	Yes	No	OutOfTier1~3
PPP1R21	0.000188893	Neurodevelopmental disorder with hypotonia, facial dysmorphism, and brain abnormalities		No	No	No	OutOfTier1~3
ADD3	0.000188893	Cerebral palsy, spastic quadriplegic, 3		No	No	No	OutOfTier1~3
ITPA	0.000188893	Developmental and epileptic encephalopathy 35		No	No	No	OutOfTier1~3
COX16	0.000188893	Mitochondrial complex IV deficiency, nuclear type 22		No	No	No	OutOfTier1~3
AKR1C2	0.000188893	46XY sex reversal 8		No	No	No	OutOfTier1~3
KIAA0825	0.000188893	Polydactyly, postaxial, type A10		No	No	No	OutOfTier1~3
XYLT2	0.000188893	Spondyloocular syndrome		No	No	No	OutOfTier1~3
CEP135	0.000188893	Microcephaly 8, primary, autosomal recessive		No	No	No	OutOfTier1~3
LHB	0.000188893	Hypogonadotropic hypogonadism 23 with or without anosmia		No	No	No	OutOfTier1~3
PTPN23	0.000188884	Neurodevelopmental disorder and structural brain anomalies with or without seizures and spasticity		No	No	No	OutOfTier1~3
ADAM9	0.000188884	Cone-rod dystrophy 9		No	No	No	OutOfTier1~3
TMIE	0.000188884	Deafness, autosomal recessive 6		No	No	No	OutOfTier1~3
NPC2	0.000188884	Niemann-pick disease, type C2		Yes	Yes	No	OutOfTier1~3
GSX2	0.000188884	Diencephalic-mesencephalic junction dysplasia syndrome 2		No	No	No	OutOfTier1~3
RORC	0.000188884	Immunodeficiency 42		No	No	No	OutOfTier1~3
IKBKB	0.000188884	Immunodeficiency 15B		No	Yes	No	OutOfTier1~3
ROGDI	0.000188884	Kohlschutter-Tonz syndrome		No	No	No	OutOfTier1~3
SLC25A42	0.000188884	Metabolic crises, recurrent, with variable encephalomyopathic features and neurologic regression		No	No	No	OutOfTier1~3
ADAR	0.000188884	Aicardi-Goutieres syndrome 6		No	Yes	Yes	OutOfTier1~3
IL12RB1	0.000188884	Immunodeficiency 30		No	No	No	OutOfTier1~3
KY	0.000188884	Myopathy, myofibrillar, 7		No	No	No	OutOfTier1~3
ERLIN2	0.000188884	Spastic paraplegia 18, autosomal recessive		Yes	No	No	OutOfTier1~3
HSPD1	0.000188884	Leukodystrophy, hypomyelinating, 4		No	No	No	OutOfTier1~3
KCNA4	0.000188884	Microcephaly, cataracts, impaired intellectual development, and dystonia with abnormal striatum		No	No	No	OutOfTier1~3
KRT8	0.000188884	Cirrhosis, cryptogenic		No	No	No	OutOfTier1~3
PTH1R	0.000188884	Eiken syndrome		No	No	No	OutOfTier1~3
TIMMDC1	0.000188884	Mitochondrial complex I deficiency, nuclear type 31		No	No	No	OutOfTier1~3
PRKRA	0.000188884	Dystonia 16		Yes	No	No	OutOfTier1~3
C1QBP	0.000188884	Combined oxidative phosphorylation deficiency 33		No	No	No	OutOfTier1~3
C19orf12	0.000188884	Neurodegeneration with brain iron accumulation 4		Yes	No	No	OutOfTier1~3
SAG	0.000188884	Oguchi disease-1		No	No	No	OutOfTier1~3
ZBTB24	0.000188884	Immunodeficiency-centromeric instability-facial anomalies syndrome 2		No	Yes	No	OutOfTier1~3
MADD	0.000188884	Neurodevelopmental disorder with dysmorphic facies, impaired speech and hypotonia		No	No	No	OutOfTier1~3
MYORG	0.000188884	Basal ganglia calcification, idiopathic, 7, autosomal recessive		No	No	No	OutOfTier1~3
HTRA2	0.000188884	3-methylglutaconic aciduria, type VIII		No	No	No	OutOfTier1~3
BBS4	0.000188884	Bardet-Biedl syndrome 4		No	No	No	OutOfTier1~3
DHFR	0.000188884	Megaloblastic anemia due to dihydrofolate reductase deficiency		No	Yes	No	OutOfTier1~3
PLCB3	0.000188884	Spondylometaphyseal dysplasia with corneal dystrophy		No	No	No	OutOfTier1~3
TMEM138	0.000188884	Joubert syndrome 16		No	No	No	OutOfTier1~3
NANS	0.000188884	Spondyloepimetaphyseal dysplasia, Camera-Genevieve type		No	No	No	OutOfTier1~3
ITGB2	0.000188884	Leukocyte adhesion deficiency		No	Yes	No	OutOfTier1~3
RNATier2	0.000188884	Leukoencephalopathy, cystic, without megalencephaly		No	No	No	OutOfTier1~3
RNASEH2B	0.000188884	Aicardi-Goutieres syndrome 2		No	Yes	No	OutOfTier1~3
ASCC1	0.000188884	Spinal muscular atrophy with congenital bone fractures 2		No	No	No	OutOfTier1~3
POU1F1	0.000188884	Pituitary hormone deficiency, combined, 1		No	Yes	No	OutOfTier1~3
HS2ST1	0.000188884	Neurofacioskeletal syndrome with or without renal agenesis		No	No	No	OutOfTier1~3
ALB	0.000188884	Analbuminemia		No	No	No	OutOfTier1~3
AP4E1	0.000188884	Spastic paraplegia 51, autosomal recessive		Yes	No	No	OutOfTier1~3
IGFALS	0.000188884	Acid-labile subunit, deficiency of		Yes	Yes	No	OutOfTier1~3
C1QC	0.000188884	C1q deficiency		No	Yes	No	OutOfTier1~3
AP3B2	0.000188884	Developmental and epileptic encephalopathy 48		No	No	No	OutOfTier1~3
MYL2	0.000188884	Myopathy, myofibrillar, 12, infantile-onTier, with cardiomyopathy		No	No	No	OutOfTier1~3
VAMP1	0.000188884	Myasthenic syndrome, congenital, 25		No	Yes	No	OutOfTier1~3
NDUFV2	0.000188884	Mitochondrial complex I deficiency, nuclear type 7		No	No	No	OutOfTier1~3
FANCF	0.000188884	Fanconi anemia, complementation group F		Yes	Yes	No	OutOfTier1~3
ALX1	0.000188884	Frontonasal dysplasia 3		No	No	No	OutOfTier1~3
EDNRB	0.000188884	Waardenburg syndrome, type 4A		No	No	No	OutOfTier1~3
UQCRC2	0.000188884	Mitochondrial complex III deficiency, nuclear type 5		No	No	No	OutOfTier1~3
UQCRB	0.000188884	Mitochondrial complex III deficiency, nuclear type 3		No	No	No	OutOfTier1~3
NDUFAF3	0.000188884	Mitochondrial complex I deficiency, nuclear type 18		No	No	No	OutOfTier1~3
F13A1	0.000188884	Factor XIIIA deficiency		No	Yes	No	OutOfTier1~3
HES7	0.000188884	Spondylocostal dysostosis 4, autosomal recessive		No	No	No	OutOfTier1~3
TRAIP	0.000188884	Seckel syndrome 9		No	No	No	OutOfTier1~3
LHFPL5	0.000188884	Deafness, autosomal recessive 67		No	No	No	OutOfTier1~3
UNC80	0.000188884	Hypotonia, infantile, with psychomotor retardation and characteristic facies 2		No	No	No	OutOfTier1~3
WBP2	0.000188884	Deafness, autosomal recessive 107		No	No	No	OutOfTier1~3
WARS2	0.000188884	Neurodevelopmental disorder, mitochondrial, with abnormal movements and lactic acidosis, with or without seizures		No	No	No	OutOfTier1~3
LRPAP1	0.000188884	Myopia 23, autosomal recessive		No	No	No	OutOfTier1~3
RNASEH1	0.000188884	Progressive external ophthalmoplegia with mitochondrial DNA deletions, autosomal recessive 2		No	No	Yes	OutOfTier1~3
ARL6	0.000188884	Retinitis pigmentosa 55		No	No	No	OutOfTier1~3
TRIM2	0.000188884	Charcot-Marie-Tooth disease, type 2R		No	No	No	OutOfTier1~3
PPCS	0.000188884	Cardiomyopathy, dilated, 2C		No	No	No	OutOfTier1~3
FGF23	0.000188884	Tumoral calcinosis, hyperphosphatemic, familial, 2		Yes	Yes	No	OutOfTier1~3
VPS53	0.000188884	Pontocerebellar hypoplasia, type 2E		No	No	No	OutOfTier1~3
TRIT1	0.000188884	Combined oxidative phosphorylation deficiency 35		No	No	No	OutOfTier1~3
MPDU1	0.000188884	Congenital disorder of glycosylation, type If		No	No	No	OutOfTier1~3
LARP7	0.000188884	Alazami syndrome		No	No	No	OutOfTier1~3
NEUROG3	0.000188884	Diarrhea 4, malabsorptive, congenital		Yes	Yes	No	OutOfTier1~3
NAXE	0.000188884	Encephalopathy, progressive, early-onTier, with brain edema and/or leukoencephalopathy		No	Yes	No	OutOfTier1~3
NUP85	0.000188884	Nephrotic syndrome, type 17		No	No	No	OutOfTier1~3
GCH1	0.000188884	Hyperphenylalaninemia, BH4-deficient, B		No	Yes	No	OutOfTier1~3
CWF19L1	0.000188884	Spinocerebellar ataxia, autosomal recessive 17		Yes	No	No	OutOfTier1~3
PEX19	0.000188884	Peroxisome biogenesis disorder 12A (Zellweger)		No	No	No	OutOfTier1~3
CDIN1	0.000188884	Dyserythropoietic anemia, congenital, type Ib		No	No	No	OutOfTier1~3
TAF6	0.000188884	Alazami-Yuan syndrome		No	No	No	OutOfTier1~3
SLC35D1	0.000188884	Schneckenbecken dysplasia		No	No	No	OutOfTier1~3
SDHD	0.000188884	Mitochondrial complex II deficiency, nuclear type 3		No	No	No	OutOfTier1~3
CEP164	0.000188884	Nephronophthisis 15		No	No	No	OutOfTier1~3
TACO1	0.000188884	Mitochondrial complex IV deficiency, nuclear type 8		No	No	No	OutOfTier1~3
CD81	0.000188884	Immunodeficiency, common variable, 6		No	Yes	No	OutOfTier1~3
SZT2	0.000188884	Developmental and epileptic encephalopathy 18		No	No	No	OutOfTier1~3
SLC39A4	0.000188884	Acrodermatitis enteropathica		No	Yes	No	OutOfTier1~3
IFT52	0.000188884	Short-rib thoracic dysplasia 16 with or without polydactyly		No	No	No	OutOfTier1~3
IL2RB	0.000188884	Immunodeficiency 63 with lymphoproliferation and autoimmunity		No	Yes	No	OutOfTier1~3
CC2D1A	0.000188884	Mental retardation, autosomal recessive 3		No	No	No	OutOfTier1~3
MSMO1	0.000188884	Microcephaly, congenital cataract, and psoriasiform dermatitis		No	No	No	OutOfTier1~3
KCNJ13	0.000188884	Leber congenital amaurosis 16		No	No	No	OutOfTier1~3
IMPA1	0.000188884	Mental retardation, autosomal recessive 59		No	No	No	OutOfTier1~3
P4HTM	0.000188884	Hypotonia, hypoventilation, impaired intellectual development, dysautonomia, epilepsy, and eye abnormalities		No	No	No	OutOfTier1~3
STX3	0.000188884	Retinal dystrophy and microvillus inclusion disease		No	No	No	OutOfTier1~3
PDXK	0.000188884	Neuropathy, hereditary motor and sensory, type VIC, with optic atrophy		No	No	No	OutOfTier1~3
SLC9A3	0.000188884	Diarrhea 8, secretory sodium, congenital		No	Yes	No	OutOfTier1~3
CFAP410	0.000188884	Spondylometaphyseal dysplasia, axial		No	No	No	OutOfTier1~3
PDSS1	0.000188884	Coenzyme Q10 deficiency, primary, 2		No	Yes	No	OutOfTier1~3
CSF2RB	0.000188884	Surfactant metabolism dysfunction, pulmonary, 5		No	No	No	OutOfTier1~3
COPB1	0.000188884	Baralle-Macken syndrome		No	No	No	OutOfTier1~3
STIM1	0.000188884	Immunodeficiency 10		No	Yes	No	OutOfTier1~3
STAMBP	0.000188884	Microcephaly-capillary malformation syndrome		No	No	No	OutOfTier1~3
SFXN4	0.000188884	Combined oxidative phosphorylation deficiency 18		No	No	No	OutOfTier1~3
CEP57	0.000188884	Mosaic variegated aneuploidy syndrome 2		No	No	No	OutOfTier1~3
SLC25A19	0.000188884	Thiamine metabolism dysfunction syndrome 4 (progressive polyneuropathy type)		No	Yes	No	OutOfTier1~3
GLIS3	0.000188884	Diabetes mellitus, neonatal, with congenital hypothyroidism		Yes	Yes	No	OutOfTier1~3
CYC1	0.000188884	Mitochondrial complex III deficiency, nuclear type 6		No	No	No	OutOfTier1~3
SMOC2	0.000188884	Dentin dysplasia, type I, with microdontia and misshapen teeth		No	No	No	OutOfTier1~3
TBX6	0.000188884	Spondylocostal dysostosis 5		Yes	No	No	OutOfTier1~3
SNX14	0.000188884	Spinocerebellar ataxia, autosomal recessive 20		Yes	No	No	OutOfTier1~3
COX6A1	0.000188884	Charcot-Marie-Tooth disease, recessive intermediate D		No	No	No	OutOfTier1~3
TBX21	0.000188884	Asthma and nasal polyps		No	No	No	OutOfTier1~3
PCNT	0.000188884	Nephrotic syndrome, type 17		No	No	Yes	OutOfTier1~3
CLN5	0.000188884	Ceroid lipofuscinosis, neuronal, 5		Yes	No	No	OutOfTier1~3
TCN2	0.000188884	Transcobalamin II deficiency		No	Yes	No	OutOfTier1~3
KIAA1549	0.000188884	Retinitis pigmentosa 86		No	No	No	OutOfTier1~3
GOSR2	0.000188884	Epilepsy, progressive myoclonic 6		Yes	No	No	OutOfTier1~3
CEP41	0.000188884	Joubert syndrome 15		No	No	No	OutOfTier1~3
TBC1D2B	0.000188884	Neurodevelopmental disorder with seizures and gingival overgrowth		No	No	No	OutOfTier1~3
METTL23	0.000188884	Mental retardation, autosomal recessive 44		No	No	No	OutOfTier1~3
IL21R	0.000188884	Immunodeficiency 56		No	Yes	No	OutOfTier1~3
CRYAA	9.48226e-05	Cataract 9, multiple types		No	No	No	OutOfTier1~3
CSTB	9.45626e-05	Epilepsy, progressive myoclonic 1A (Unverricht and Lundborg)		No	No	No	OutOfTier1~3
TRPV6	9.45e-05	Hyperparathyroidism, transient neonatal		No	No	No	OutOfTier1~3
GPX1	9.44554e-05	Hemolytic anemia due to glutathione peroxidase deficiency		No	No	No	OutOfTier1~3
GDF1	9.44554e-05	Right atrial isomerism (Ivemark)		No	No	No	OutOfTier1~3
NDUFC2	9.44466e-05	Mitochondrial complex I deficiency, nuclear type 36		No	No	No	OutOfTier1~3
FAR1	9.44466e-05	Peroxisomal fatty acyl-CoA reductase 1 disorder		No	No	No	OutOfTier1~3
QRSL1	9.44466e-05	Combined oxidative phosphorylation deficiency 40		No	No	No	OutOfTier1~3
PDE6D	9.44466e-05	Joubert syndrome 22		No	No	No	OutOfTier1~3
RASGRP1	9.44466e-05	Immunodeficiency 64		No	Yes	No	OutOfTier1~3
NDUFB8	9.44466e-05	Mitochondrial complex I deficiency, nuclear type 32		No	No	No	OutOfTier1~3
SMARCD2	9.44466e-05	Specific granule deficiency 2		No	Yes	No	OutOfTier1~3
EDARADD	9.44466e-05	Ectodermal dysplasia 11B, hypohidrotic/hair/tooth type, autosomal recessive		No	No	No	OutOfTier1~3
UGP2	9.44466e-05	Developmental and epileptic encephalopathy 83		No	No	No	OutOfTier1~3
UQCRFS1	9.44466e-05	Mitochondrial complex III deficiency, nuclear type 10		No	No	No	OutOfTier1~3
CORO1A	9.44466e-05	Immunodeficiency 8		Yes	Yes	No	OutOfTier1~3
SLC16A1	9.44466e-05	Monocarboxylate transporter 1 deficiency		Yes	Yes	No	OutOfTier1~3
SNX10	9.44466e-05	Osteopetrosis, autosomal recessive 8		No	Yes	No	OutOfTier1~3
NCF1	9.44466e-05	Chronic granulomatous disease 1, autosomal recessive		No	Yes	No	OutOfTier1~3
CEP112	9.44466e-05	Spermatogenic failure 44		No	No	No	OutOfTier1~3
MCM4	9.44466e-05	Immunodeficiency 54		No	Yes	No	OutOfTier1~3
EIF2AK3	9.44466e-05	Wolcott-Rallison syndrome		Yes	Yes	No	OutOfTier1~3
SNAI2	9.44466e-05	Waardenburg syndrome, type 2D		No	No	No	OutOfTier1~3
COQ8B	9.44466e-05	Nephrotic syndrome, type 9		No	Yes	No	OutOfTier1~3
CEBPE	9.44466e-05	Specific granule deficiency		No	No	No	OutOfTier1~3
SMOC1	9.44466e-05	Microphthalmia with limb anomalies		No	No	No	OutOfTier1~3
USH1G	9.44466e-05	Usher syndrome, type 1G		No	No	No	OutOfTier1~3
NCKAP1L	9.44466e-05	Immunodeficiency 72 with autoinflammation		No	No	No	OutOfTier1~3
FAM20A	9.44466e-05	Amelogenesis imperfecta, type IG (enamel-renal syndrome)		No	No	No	OutOfTier1~3
POMP	9.44466e-05	Keratosis linearis with ichthyosis congenita and sclerosing keratoderma		No	Yes	No	OutOfTier1~3
PPIL1	9.44466e-05	Pontocerebellar hypoplasia, type 14		No	No	No	OutOfTier1~3
POP1	9.44466e-05	Anauxetic dysplasia 2		No	No	No	OutOfTier1~3
CEP83	9.44466e-05	Nephronophthisis 18		No	No	No	OutOfTier1~3
ACTA1	9.44466e-05	Nemaline myopathy 3, autosomal dominant or recessive		No	No	No	OutOfTier1~3
PRDX1	9.44466e-05	Methylmalonic aciduria and homocystinuria, cblC type, digenic		No	Yes	No	OutOfTier1~3
SLC2A2	9.44466e-05	Fanconi-Bickel syndrome		Yes	No	No	OutOfTier1~3
MSTO1	9.44466e-05	Myopathy, mitochondrial, and ataxia		No	No	No	OutOfTier1~3
PEX14	9.44466e-05	Peroxisome biogenesis disorder 13A (Zellweger)		No	No	No	OutOfTier1~3
HTT	9.44466e-05	Lopes-Maciel-Rodan syndrome		No	No	No	OutOfTier1~3
ZBTB11	9.44466e-05	Intellectual developmental disorder, autosomal recessive 69		No	No	No	OutOfTier1~3
CLPP	9.44466e-05	Perrault syndrome 3		No	No	No	OutOfTier1~3
PRUNE1	9.44466e-05	Neurodevelopmental disorder with microcephaly, hypotonia, and variable brain anomalies		No	No	No	OutOfTier1~3
HYDIN	9.44466e-05	Ciliary dyskinesia, primary, 5		No	No	No	OutOfTier1~3
EXOC2	9.44466e-05	Neurodevelopmental disorder with dysmorphic facies and cerebellar hypoplasia		No	No	No	OutOfTier1~3
ABHD12	9.44466e-05	Polyneuropathy, hearing loss, ataxia, retinitis pigmentosa, and cataract		Yes	No	No	OutOfTier1~3
KIAA0753	9.44466e-05	Short-rib thoracic dysplasia 21 without polydactyly		No	No	No	OutOfTier1~3
PEX11B	9.44466e-05	Peroxisome biogenesis disorder 14B		No	No	No	OutOfTier1~3
ZNF408	9.44466e-05	Retinitis pigmentosa 72		No	No	No	OutOfTier1~3
ZNF423	9.44466e-05	Nephronophthisis 14		No	No	No	OutOfTier1~3
IFT43	9.44466e-05	Short-rib thoracic dysplasia 18 with polydactyly		No	No	No	OutOfTier1~3
CLEC7A	9.44466e-05	Candidiasis, familial, 4, autosomal recessive		No	No	No	OutOfTier1~3
PEX16	9.44466e-05	Peroxisome biogenesis disorder 8B		No	No	No	OutOfTier1~3
PEX3	9.44466e-05	Peroxisome biogenesis disorder 10A (Zellweger)		No	No	No	OutOfTier1~3
HSPA9	9.44466e-05	Even-plus syndrome		No	No	No	OutOfTier1~3
AGTPBP1	9.44466e-05	Neurodegeneration, childhood-onTier, with cerebellar atrophy		No	No	No	OutOfTier1~3
CFL2	9.44466e-05	Nemaline myopathy 7, autosomal recessive		No	No	No	OutOfTier1~3
PDX1	9.44466e-05	Pancreatic agenesis 1		Yes	Yes	No	OutOfTier1~3
NAXD	9.44466e-05	Encephalopathy, progressive, early-onTier, with brain edema and/or leukoencephalopathy, 2		No	Yes	No	OutOfTier1~3
COX4I2	9.44466e-05	Exocrine pancreatic insufficiency, dyserythropoietic anemia, and calvarial hyperostosis		No	No	No	OutOfTier1~3
CIB1	9.44466e-05	Epidermodysplasia verruciformis 3		No	No	No	OutOfTier1~3
JAGN1	9.44466e-05	Neutropenia, severe congenital, 6, autosomal recessive		Yes	Yes	No	OutOfTier1~3
GAN	9.44466e-05	Giant axonal neuropathy-1		No	No	No	OutOfTier1~3
SLC35A1	9.44466e-05	Congenital disorder of glycosylation, type IIf		No	No	No	OutOfTier1~3
WDR4	9.44466e-05	Microcephaly, growth deficiency, seizures, and brain malformations		No	No	No	OutOfTier1~3
COG7	9.44466e-05	Congenital disorder of glycosylation, type IIe		No	No	No	OutOfTier1~3
PPIP5K2	9.44466e-05	Deafness, autosomal recessive 100		No	No	No	OutOfTier1~3
ADK	9.44466e-05	Hypermethioninemia due to adenosine kinase deficiency		No	No	No	OutOfTier1~3
LMBR1	9.44466e-05	Acheiropody		No	No	No	OutOfTier1~3
WIPF1	9.44466e-05	Wiskott-Aldrich syndrome 2		No	Yes	No	OutOfTier1~3
CLCF1	9.44466e-05	Cold-induced sweating syndrome 2		No	No	No	OutOfTier1~3
RBBP8	9.44466e-05	Seckel syndrome 2		No	No	No	OutOfTier1~3
MALT1	9.44466e-05	Immunodeficiency 12		No	Yes	No	OutOfTier1~3
LCAT	9.44466e-05	Norum disease		No	No	No	OutOfTier1~3
FTL	9.44466e-05	L-ferritin deficiency, dominant and recessive		No	No	No	OutOfTier1~3
MRPS16	9.44466e-05	Combined oxidative phosphorylation deficiency 2		No	No	No	OutOfTier1~3
SDHAF1	9.44466e-05	Mitochondrial complex II deficiency, nuclear type 2		No	No	No	OutOfTier1~3
GRID2	9.44466e-05	Spinocerebellar ataxia, autosomal recessive 18		Yes	No	No	OutOfTier1~3
TAF13	9.44466e-05	Mental retardation, autosomal recessive 60		No	No	No	OutOfTier1~3
DNAH1	9.44466e-05	Spermatogenic failure 18		No	No	No	OutOfTier1~3
DNAH17	9.44466e-05	Spermatogenic failure 39		No	No	No	OutOfTier1~3
ATP6V1E1	9.44466e-05	Cutis laxa, autosomal recessive, type IIC		No	No	No	OutOfTier1~3
TAC3	9.44466e-05	Hypogonadotropic hypogonadism 10 with or without anosmia		Yes	No	No	OutOfTier1~3
TNFRSF10B	9.44466e-05	Squamous cell carcinoma, head and neck		No	No	No	OutOfTier1~3
TASP1	9.44466e-05	Suleiman-El-Hattab syndrome		No	No	No	OutOfTier1~3
ISCA2	9.44466e-05	Multiple mitochondrial dysfunctions syndrome 4		No	No	No	OutOfTier1~3
OTUD6B	9.44466e-05	Intellectual developmental disorder with dysmorphic facies, seizures, and distal limb anomalies		No	No	No	OutOfTier1~3
GTPBP2	9.44466e-05	Jaberi-Elahi syndrome		No	No	No	OutOfTier1~3
SVIL	9.44466e-05	Myofibrillar myopathy 10		No	No	No	OutOfTier1~3
ATCAY	9.44466e-05	Ataxia, cerebellar, Cayman type		Yes	No	No	OutOfTier1~3
MED17	9.44466e-05	Microcephaly, postnatal progressive, with seizures and brain atrophy		No	No	No	OutOfTier1~3
RNF216	9.44466e-05	Cerebellar ataxia and hypogonadotropic hypogonadism		Yes	No	No	OutOfTier1~3
PIGF	9.44466e-05	Onychodystrophy, osteodystrophy, impaired intellectual development, and seizures syndrome		No	No	No	OutOfTier1~3
TAPT1	9.44466e-05	Osteochondrodysplasia, complex lethal, Symoens-Barnes-Gistelinck type		No	No	No	OutOfTier1~3
PLCB1	9.44466e-05	Developmental and epileptic encephalopathy 12		No	No	No	OutOfTier1~3
HJV	9.44466e-05	Hemochromatosis, type 2A		No	Yes	No	OutOfTier1~3
PITX3	9.44466e-05	Cataract 11, syndromic, autosomal recessive		No	No	No	OutOfTier1~3
PIP5K1C	9.44466e-05	Lethal congenital contractural syndrome 3		No	No	No	OutOfTier1~3
TECPR2	9.44466e-05	Spastic paraplegia 49, autosomal recessive		Yes	No	No	OutOfTier1~3
DCAF17	9.44466e-05	Woodhouse-Sakati syndrome		No	No	No	OutOfTier1~3
SCN1B	9.44466e-05	Developmental and epileptic encephalopathy 52		Yes	No	No	OutOfTier1~3
DCDC2	9.44466e-05	Sclerosing cholangitis, neonatal		No	No	No	OutOfTier1~3
BVES	9.44466e-05	Muscular dystrophy, limb-girdle, autosomal recessive 25		No	No	No	OutOfTier1~3
DDHD1	9.44466e-05	Spastic paraplegia 28, autosomal recessive		Yes	No	No	OutOfTier1~3
MPZ	9.44466e-05	Dejerine-Sottas disease		Yes	No	No	OutOfTier1~3
NXN	9.44466e-05	Robinow syndrome, autosomal recessive 2		No	No	No	OutOfTier1~3
FREM2	9.44466e-05	Fraser syndrome 2		No	No	No	OutOfTier1~3
TGFB1	9.44466e-05	Inflammatory bowel disease, immunodeficiency, and encephalopathy		No	No	No	OutOfTier1~3
GP1BA	9.44466e-05	Bernard-Soulier syndrome, type A1 (recessive)		No	No	No	OutOfTier1~3
MAG	9.44466e-05	Spastic paraplegia 75, autosomal recessive		Yes	No	No	OutOfTier1~3
C2orf69	9.44466e-05	Combined oxidative phosphorylation deficiency 53		No	No	No	OutOfTier1~3
MAB21L2	9.44466e-05	Microphthalmia/coloboma and skeletal dysplasia syndrome		No	No	No	OutOfTier1~3
TIA1	9.44466e-05	Welander distal myopathy		No	No	No	OutOfTier1~3
MYD88	9.44466e-05	Immunodeficiency 68		No	Yes	No	OutOfTier1~3
M1AP	9.44466e-05	Spermatogenic failure 48		No	No	No	OutOfTier1~3
HACE1	9.44466e-05	Spastic paraplegia and psychomotor retardation with or without seizures		No	No	No	OutOfTier1~3
PMPCA	9.44466e-05	Spinocerebellar ataxia, autosomal recessive 2		Yes	No	No	OutOfTier1~3
TPRN	9.44466e-05	Deafness, autosomal recessive 79		No	No	No	OutOfTier1~3
AP1S1	9.44466e-05	MEDNIK syndrome		No	No	No	OutOfTier1~3
CD79A	9.44466e-05	Agammaglobulinemia 3		No	Yes	No	OutOfTier1~3
DRAM2	9.44466e-05	Cone-rod dystrophy 21		No	No	No	OutOfTier1~3
CDK5RAP2	9.44466e-05	Microcephaly 3, primary, autosomal recessive		No	No	No	OutOfTier1~3
TTC29	9.44466e-05	Spermatogenic failure 42		No	No	No	OutOfTier1~3
G6PC3	9.44466e-05	Neutropenia, severe congenital 4, autosomal recessive		Yes	Yes	No	OutOfTier1~3
PGAP2	9.44466e-05	Hyperphosphatasia with mental retardation syndrome 3		No	No	No	OutOfTier1~3
NEK10	9.44466e-05	Ciliary dyskinesia, primary, 44		No	No	No	OutOfTier1~3
SLC10A1	9.44466e-05	Hypercholanemia, familial 2		No	No	No	OutOfTier1~3
CPN1	9.44466e-05	Carboxypeptidase N deficiency		No	No	No	OutOfTier1~3
CTNNA2	9.44466e-05	Cortical dysplasia, complex, with other brain malformations 9		No	No	No	OutOfTier1~3
RD3	9.44466e-05	Leber congenital amaurosis 12		No	No	No	OutOfTier1~3
TUBGCP6	9.44466e-05	Microcephaly and chorioretinopathy, autosomal recessive, 1		No	No	No	OutOfTier1~3
DZIP1L	9.44466e-05	Polycystic kidney disease 5		No	No	No	OutOfTier1~3
FASTKD2	9.44466e-05	Combined oxidative phosphorylation deficiency 44		No	No	No	OutOfTier1~3
SOHLH1	9.44466e-05	Ovarian dysgenesis 5		No	No	No	OutOfTier1~3
TXNL4A	9.44466e-05	Burn-McKeown syndrome		No	No	No	OutOfTier1~3
HIKESHI	9.44466e-05	Leukodystrophy, hypomyelinating, 13		No	No	No	OutOfTier1~3
ISG15	9.44466e-05	Immunodeficiency 38		No	No	No	OutOfTier1~3
CD59	9.44466e-05	Hemolytic anemia, CD59-mediated, with or without immune-mediated polyneuropathy		No	No	No	OutOfTier1~3
SRD5A3	9.44466e-05	Kahrizi syndrome		No	No	No	OutOfTier1~3
RFX6	9.44466e-05	Mitchell-Riley syndrome		Yes	Yes	No	OutOfTier1~3
NFASC	9.44466e-05	Neurodevelopmental disorder with central and peripheral motor dysfunction		No	No	No	OutOfTier1~3
TRAK1	9.44466e-05	Developmental and epileptic encephalopathy 68		No	No	No	OutOfTier1~3
ARV1	9.44466e-05	Developmental and epileptic encephalopathy 38		No	No	No	OutOfTier1~3
TRAPPC4	9.44466e-05	Neurodevelopmental disorder with epilepsy, spasticity, and brain atrophy		No	No	No	OutOfTier1~3
STN1	9.44466e-05	Cerebroretinal microangiopathy with calcifications and cysts 2		No	No	No	OutOfTier1~3
IL12B	9.44466e-05	Immunodeficiency 29, mycobacteriosis		No	No	No	OutOfTier1~3
MGP	9.44466e-05	Keutel syndrome		No	No	No	OutOfTier1~3
TRHR	9.44466e-05	Hypothyroidism, congenital, nongoitrous, 7		No	Yes	No	OutOfTier1~3
IQCE	9.44466e-05	Polydactyly, postaxial, type A7		No	No	No	OutOfTier1~3
HAVCR2	9.44466e-05	T-cell lymphoma, subcutaneous panniculitis-like		No	Yes	No	OutOfTier1~3
PHOX2A	9.44466e-05	Fibrosis of extraocular muscles, congenital, 2		No	No	No	OutOfTier1~3
CD3D	9.44466e-05	Immunodeficiency 19		Yes	Yes	No	OutOfTier1~3
TRIP11	9.44466e-05	Odontochondrodysplasia 1		No	No	No	OutOfTier1~3
LAMA3	9.44466e-05	Laryngoonychocutaneous syndrome		No	No	No	OutOfTier1~3
MCM9	9.44466e-05	Ovarian dysgenesis 4		No	No	No	OutOfTier1~3
RIN2	9.44466e-05	Macrocephaly, alopecia, cutis laxa, and scoliosis		No	No	No	OutOfTier1~3
FDXR	9.44466e-05	Auditory neuropathy and optic atrophy		No	No	No	OutOfTier1~3
RFXANK	9.44466e-05	MHC class II deficiency, complementation group B		No	Yes	No	OutOfTier1~3
GIMAP5	9.44466e-05	Portal hypertension, noncirrhotic, 2		No	No	No	OutOfTier1~3

## Sheet: Supp.Table3.WBBC.GCR
SYMBOL	GCR	Phenotype
TTN	0.0795698	Muscular dystrophy, limb-girdle, autosomal recessive 10
DUOX2	0.0763008	Thyroid dyshormonogenesis 6
FLG	0.066437	Ichthyosis vulgaris
SERPINB7	0.0412104	Palmoplantar keratoderma, Nagashima type
CYP21A2	0.03742	Adrenal hyperplasia, congenital, due to 21-hydroxylase deficiency
CD36	0.0373376	Platelet glycoprotein IV deficiency
ATP7B	0.0277563	Wilson disease
GJB2	0.0274326	Deafness, autosomal recessive 1A
SLC22A5	0.026712	Carnitine deficiency, systemic primary
ABCA4	0.0236284	Fundus flavimaculatus
ABCC6	0.021876	Arterial calcification, generalized, of infancy, 2
RYR1	0.0192349	Central core disease
PAH	0.0188035	Phenylketonuria
SLC26A4	0.0186114	Deafness, autosomal recessive 4, with enlarged vestibular aqueduct
SRD5A2	0.0180208	Pseudovaginal perineoscrotal hypospadias
LRP2	0.0179244	Donnai-Barrow syndrome
MOCS1	0.0175289	Molybdenum cofactor deficiency A
NPHP4	0.0174948	Nephronophthisis 4
MYO18B	0.0174935	Klippel-Feil syndrome 4, autosomal recessive, with myopathy and facial dysmorphism
SLC12A3	0.0174856	Gitelman syndrome
SLC25A13	0.0173343	Citrullinemia, adult-onset type II
USH2A	0.015289	Usher syndrome, type 2A
ACADSB	0.0150989	2-methylbutyrylglycinuria
MYO3A	0.015095	Deafness, autosomal recessive 30
IFT140	0.014666	Retinitis pigmentosa 80
PRSS12	0.0142313	Mental retardation, autosomal recessive 1
MPZL2	0.0135807	Deafness, autosomal recessive 111
DMGDH	0.0133586	Dimethylglycine dehydrogenase deficiency
AGXT	0.0133221	Hyperoxaluria, primary, type 1
LAMB1	0.0133192	Lissencephaly 5
FLNB	0.0133061	Spondylocarpotarsal synostosis syndrome
PIEZO1	0.013095	Lymphatic malformation 6
EYS	0.0128717	Retinitis pigmentosa 25
HSPG2	0.0128676	Dyssegmental dysplasia, Silverman-Handmaker type
MYH11	0.0126509	Megacystis-microcolon-intestinal hypoperistalsis syndrome 2
SCN4A	0.0122056	Myasthenic syndrome, congenital, 16
TONSL	0.012024	Spondyloepimetaphyseal dysplasia, sponastrime type
ATIC	0.0120024	AICA-ribosiduria due to ATIC deficiency
DPYS	0.0119913	Dihydropyrimidinuria
MLH1	0.0118012	Mismatch repair cancer syndrome 1
FTCD	0.0117647	Glutamate formiminotransferase deficiency
DYSF	0.0117623	Miyoshi muscular dystrophy 1
GPSM2	0.0115882	Chudley-McCullough syndrome
FMO3	0.0115616	Trimethylaminuria
MYO7A	0.0115422	Deafness, autosomal recessive 2
POLG	0.0111022	Mitochondrial DNA depletion syndrome 4A (Alpers type)
APRT	0.0109162	Adenine phosphoribosyltransferase deficiency
MMUT	0.0108898	Methylmalonic aciduria, mut(0) type
PCSK1	0.0107054	Obesity with impaired prohormone processing
DYM	0.0104513	Dyggve-Melchior-Clausen disease
ATP6V1B1	0.0102403	Distal renal tubular acidosis 2 with progressive sensorineural hearing loss
PLOD1	0.0102291	Ehlers-Danlos syndrome, kyphoscoliotic type, 1
LAMA1	0.0102196	Poretti-Boltshauser syndrome
ETFDH	0.0100001	Glutaric acidemia IIC
MFSD2A	0.00981719	Neurodevelopmental disorder with progressive microcephaly, spasticity, and brain abnormalities
ACOX2	0.00979286	Bile acid synthesis defect, congenital, 6
LBR	0.0097825	Greenberg skeletal dysplasia
GALC	0.00978071	Krabbe disease
LTBP2	0.00977932	Microspherophakia and/or megalocornea, with ectopia lentis and with or without secondary glaucoma
MYO5A	0.00957497	Griscelli syndrome, type 1
DNAH2	0.00955513	Spermatogenic failure 45
FANCI	0.00934865	Fanconi anemia, complementation group I
JUP	0.00913223	Naxos disease
MYO15A	0.00911158	Deafness, autosomal recessive 3
FAT4	0.00889476	Hennekam lymphangiectasia-lymphedema syndrome 2
MMACHC	0.00889288	Methylmalonic aciduria and homocystinuria, cblC type
SBDS	0.00870166	Shwachman-Diamond syndrome
CAPN1	0.00867498	Spastic paraplegia 76, autosomal recessive
MYO9A	0.00845433	Myasthenic syndrome, congenital, 24, presynaptic
LDLR	0.00844978	Hypercholesterolemia, familial, 1
SCN5A	0.0084472	Sick sinus syndrome 1
HBB	0.00823633	Sickle cell anemia
AIRE	0.0082344	Autoimmune polyendocrinopathy syndrome , type I, with or without reversible metaphyseal dysplasia
CAPN3	0.00823133	Muscular dystrophy, limb-girdle, autosomal recessive 1
HOGA1	0.00823062	Hyperoxaluria, primary, type III
ITGB6	0.0082277	Amelogenesis imperfecta, type IH
KIF14	0.00801833	Microcephaly 20, primary, autosomal recessive
ATP13A2	0.00801338	Kufor-Rakeb syndrome
ABCG5	0.00801098	Sitosterolemia 2
CLCN1	0.00800677	Myotonia congenita, recessive
H6PD	0.00800583	Cortisone reductase deficiency 1
PRICKLE1	0.00780324	Epilepsy, progressive myoclonic 1B
LPL	0.00778995	Lipoprotein lipase deficiency
CYP4V2	0.00778965	Bietti crystalline corneoretinal dystrophy
IFT122	0.00778505	Cranioectodermal dysplasia 1
IGHMBP2	0.00778435	Charcot-Marie-Tooth disease, axonal, type 2S
MUTYH	0.00778425	Adenomas, multiple colorectal
CFD	0.00757261	Complement factor D deficiency
MYO5B	0.00757091	Diarrhea 2, with microvillus atrophy
ACADS	0.00756426	Acyl-CoA dehydrogenase, short-chain, deficiency of
DUOXA2	0.0073587	Thyroid dyshormonogenesis 5
HR	0.00735387	Alopecia universalis
GALK1	0.00734686	Galactokinase deficiency with cataracts
NDUFS1	0.00734527	Mitochondrial complex I deficiency, nuclear type 5
CFTR	0.0073417	Congenital bilateral absence of vas deferens
GBE1	0.00712813	Glycogen storage disease IV
ACE	0.00712003	Renal tubular dysgenesis
DHCR7	0.00711968	Smith-Lemli-Opitz syndrome
VPS13B	0.00711844	Cohen syndrome
PRKRA	0.00691964	Dystonia 16
BCHE	0.00690371	Butyrylcholinesterase deficiency
ACAD8	0.00690243	Isobutyryl-CoA dehydrogenase deficiency
MYO1E	0.00690103	Glomerulosclerosis, focal segmental, 6
SLC22A12	0.00690059	Hypouricemia, renal
CENPJ	0.00690019	Microcephaly 6, primary, autosomal recessive
LTBP4	0.00689934	Cutis laxa, autosomal recessive, type IC
OCA2	0.00689815	Albinism, brown oculocutaneous
DAAM2	0.00689801	Nephrotic syndrome, type 24
GNPTAB	0.00689716	Mucolipidosis II alpha/beta
ALG12	0.00668861	Congenital disorder of glycosylation, type Ig
COX15	0.00668572	Mitochondrial complex IV deficiency, nuclear type 6
VLDLR	0.00668457	Cerebellar hypoplasia and mental retardation with or without quadrupedal locomotion 1
CHAT	0.00667702	Myasthenic syndrome, congenital, 6, presynaptic
EIF2B2	0.00667693	Leukoencephalopathy with vanishing white matter
IDUA	0.00667633	Mucopolysaccharidosis Ih
SLC26A2	0.00667594	Achondrogenesis Ib
GAA	0.00667534	Glycogen storage disease II
OTOF	0.00667514	Auditory neuropathy, autosomal recessive, 1
SLC6A19	0.00667514	Hartnup disorder
CPS1	0.00667514	Carbamoylphosphate synthetase I deficiency
WFS1	0.00667509	Wolfram syndrome 1
BMPR1B	0.00646573	Acromesomelic dysplasia, Demirhan type
TYK2	0.0064616	Immunodeficiency 35
F7	0.00645574	Factor VII deficiency
PYGM	0.00645317	McArdle disease
DNAH5	0.00645302	Ciliary dyskinesia, primary, 3, with or without situs inversus
PIGT	0.00623754	Multiple congenital anomalies-hypotonia-seizures syndrome 3
PEX1	0.00623343	Heimler syndrome 1
CPT1A	0.00623327	CPT deficiency, hepatic, type IA
TYR	0.00623308	Albinism, oculocutaneous, type IA
MLYCD	0.00623294	Malonyl-CoA decarboxylase deficiency
GRM6	0.00623179	Night blindness, congenital stationary (complete), 1B, autosomal recessive
SH3TC2	0.00623164	Charcot-Marie-Tooth disease, type 4C
PYGL	0.00623159	Glycogen storage disease VI
COL4A4	0.00623134	Alport syndrome 2, autosomal recessive
NDUFA9	0.0060133	Mitochondrial complex I deficiency, nuclear type 26
NAGA	0.006013	Kanzaki disease
ABCB11	0.00601022	Cholestasis, benign recurrent intrahepatic, 2
LTBP1	0.00600992	Cutis laxa, autosomal recessive, type IIE
DYNC2H1	0.00600962	Short-rib thoracic dysplasia 3 with or without polydactyly
LRP5	0.00600932	Exudative vitreoretinopathy 4
GCNT2	0.00580233	Cataract 13 with adult i phenotype
KDM5B	0.00579501	Mental retardation, autosomal recessive 65
DSG4	0.00579003	Hypotrichosis 6
GJB3	0.00578989	Deafness, digenic, GJB2/GJB3
SEC24D	0.00578984	Cole-Carpenter syndrome 2
SCN9A	0.00578904	Insensitivity to pain, congenital
COL6A3	0.0057874	Bethlem myopathy 1
MCPH1	0.00557224	Microcephaly 1, primary, autosomal recessive
GYS1	0.00556831	Glycogen storage disease 0, muscle
SLC4A1	0.00556821	Distal renal tubular acidosis 4 with hemolytic anemia
LIPC	0.00556786	Hepatic lipase deficiency
TGM1	0.00556726	Ichthyosis, congenital, autosomal recessive 1
COLGALT1	0.00556627	Brain small vessel disease 3
ANK3	0.00534828	Mental retardation, autosomal recessive, 37
MMADHC	0.00534743	Homocystinuria, cblD type, variant 1
FDFT1	0.00534574	Squalene synthase deficiency
RPGRIP1L	0.0053448	Joubert syndrome 7
CLCN2	0.00534465	Leukoencephalopathy with ataxia
ACADM	0.0053445	Acyl-CoA dehydrogenase, medium chain, deficiency of
GLDC	0.00534351	Glycine encephalopathy
DNAH9	0.00534341	Ciliary dyskinesia, primary, 40
SCARB2	0.0051284	Epilepsy, progressive myoclonic 4, with or without renal failure
KLHL40	0.0051281	Nemaline myopathy 8, autosomal recessive
PMM2	0.00512341	Congenital disorder of glycosylation, type Ia
ADAMTS13	0.00512298	Thrombotic thrombocytopenic purpura, hereditary
RDH12	0.00512233	Leber congenital amaurosis 13
ALDOB	0.00512203	Fructose intolerance, hereditary
CRB1	0.00512168	Leber congenital amaurosis 8
RFC1	0.00490454	Cerebellar ataxia, neuropathy, and vestibular areflexia syndrome
ARFGEF2	0.00490314	Periventricular heterotopia with microcephaly
FCSK	0.00490239	Congenital disorder of glycosylation with defective fucosylation 2
DSTYK	0.00490204	Spastic paraplegia 23
TNNT1	0.00490195	Nemaline myopathy 5, Amish type
CEP104	0.0049018	Joubert syndrome 25
CYP24A1	0.0049017	Hypercalcemia, infantile, 1
KCNJ16	0.00490151	Hypokalemic tubulopathy and deafness
POMT1	0.00490041	Muscular dystrophy-dystroglycanopathy (congenital with brain and eye anomalies), type A, 1
SLC4A11	0.00490031	Corneal endothelial dystrophy and perceptive deafness
CACNA1D	0.00489961	Sinoatrial node dysfunction and deafness
ABCC2	0.00489951	Dubin-Johnson syndrome
COL17A1	0.00489946	Epidermolysis bullosa, junctional, localisata variant
FANCA	0.00489946	Fanconi anemia, complementation group A
COL7A1	0.00489927	EBD inversa
PIGO	0.00468561	Hyperphosphatasia with mental retardation syndrome 2
NDUFAF1	0.00468471	Mitochondrial complex I deficiency, nuclear type 11
CTSA	0.00468162	Galactosialidosis
GNE	0.00468107	Nonaka myopathy
TMPRSS6	0.00467869	Iron-refractory iron deficiency anemia
ANO6	0.00467814	Scott syndrome
VWF	0.00467799	von Willebrand disease, type 3
PLA2G6	0.00467769	Infantile neuroaxonal dystrophy 1
CEP290	0.00467754	Joubert syndrome 5
CC2D2A	0.00467739	Joubert syndrome 9
GCDH	0.00467739	Glutaricaciduria, type I
COL1A2	0.00467729	Ehlers-Danlos syndrome, cardiac valvular type
CNGA3	0.00467724	Achromatopsia 2
ERCC6	0.00467719	Cerebrooculofacioskeletal syndrome 1
MAN2B1	0.00467705	Mannosidosis, alpha-, types I and II
MSH3	0.00467705	Familial adenomatous polyposis 4
HPGD	0.00445857	Cranioosteoarthropathy
SPTBN4	0.00445736	Neurodevelopmental disorder with hypotonia, neuropathy, and deafness
PEX5	0.00445726	Peroxisome biogenesis disorder 2A (Zellweger)
ANO5	0.00445597	Miyoshi muscular dystrophy 3
PEX10	0.00445577	Peroxisome biogenesis disorder 6A (Zellweger)
UMPS	0.00445573	Orotic aciduria
EXT2	0.00445567	Seizures, scoliosis, and macrocephaly syndrome
MCCC2	0.00445537	3-Methylcrotonyl-CoA carboxylase 2 deficiency
COL11A1	0.00445522	Fibrochondrogenesis 1
ATM	0.00445497	Ataxia-telangiectasia
CUBN	0.00445497	Imerslund-Grasbeck syndrome 1
SI	0.00445497	Sucrase-isomaltase deficiency, congenital
TCIRG1	0.00445497	Osteopetrosis, autosomal recessive 1
MEGF10	0.00423648	Myopathy, areflexia, respiratory distress, and dysphagia, early-onset
RAB3GAP2	0.00423635	Martsolf syndrome 1
SLC2A10	0.00423535	Arterial tortuosity syndrome
SLCO2A1	0.00423494	Hypertrophic osteoarthropathy, primary, autosomal recessive 2
TMPRSS15	0.00423484	Enterokinase deficiency
GUCY2C	0.00423439	Meconium ileus
GUCY2D	0.0042341	Cone-rod dystrophy 6
NNT	0.0042336	Glucocorticoid deficiency 4, with or without mineralocorticoid deficiency
BTD	0.00423326	Biotinidase deficiency
GBA	0.00423325	Gaucher disease, perinatal lethal
F5	0.00423305	Factor V deficiency
SLC7A7	0.00423301	Lysinuric protein intolerance
GFM1	0.00423296	Combined oxidative phosphorylation deficiency 1
CYP27A1	0.00423295	Cerebrotendinous xanthomatosis
PDE6B	0.00423285	Retinitis pigmentosa-40
CAD	0.00423256	Developmental and epileptic encephalopathy 50
COL4A3	0.00423256	Alport syndrome 2, autosomal recessive
LAMA2	0.00423256	Muscular dystrophy, congenital, merosin deficient or partially deficient
CEP41	0.00401333	Joubert syndrome 15
XDH	0.00401218	Xanthinuria, type I
LRP4	0.00401168	Cenani-Lenz syndactyly syndrome
ROBO3	0.00401154	Gaze palsy, familial horizontal, with progressive scoliosis, 1
GSR	0.00401148	Hemolytic anemia due to glutathione reductase deficiency
ABCA2	0.00401103	Intellectual developmental disorder with poor growth and with or without seizures or ataxia
RPE65	0.00401094	Leber congenital amaurosis 2
DCHS1	0.00401083	Van Maldergem syndrome 1
PLCD1	0.00401074	Nail disorder, nonsyndromic congenital, 3, (leukonychia)
NADSYN1	0.00401073	Vertebral, cardiac, renal, and limb defects syndrome 3
DCT	0.00401073	Oculocutaneous albinism, type VIII
CHRNG	0.00401064	Escobar syndrome
PIGN	0.00401064	Multiple congenital anomalies-hypotonia-seizures syndrome 1
CDH3	0.00401059	Ectodermal dysplasia, ectrodactyly, and macular dystrophy
TH	0.00401049	Segawa syndrome, recessive
PHKB	0.00401044	Phosphorylase kinase deficiency of liver and muscle, autosomal recessive
PCCB	0.00401039	Propionicacidemia
DNAH8	0.00401024	Spermatogenic failure 46
PCK2	0.0037931	PEPCK deficiency, mitochondrial
TACSTD2	0.0037924	Corneal dystrophy, gelatinous drop-like
LCA5	0.00379121	Leber congenital amaurosis 5
LPAR6	0.00379121	Hypotrichosis 8
C2CD3	0.00379066	Orofaciodigital syndrome XIV
IFT80	0.00378965	Short-rib thoracic dysplasia 2 with or without polydactyly
SLC34A3	0.00378902	Hypophosphatemic rickets with hypercalciuria
ECM1	0.00378892	Urbach-Wiethe disease
PHGDH	0.00378867	Neu-Laxova syndrome 1
NTRK1	0.00378852	Insensitivity to pain, congenital, with anhidrosis
WDR35	0.00378837	Cranioectodermal dysplasia 2
WNT1	0.00378832	Osteogenesis imperfecta, type XV
CPT2	0.00378832	CPT II deficiency, infantile
MASP1	0.00378827	3MC syndrome 1
MANBA	0.00378822	Mannosidosis, beta
BCKDHA	0.00378822	Maple syrup urine disease, type Ia
ABCA3	0.00378797	Surfactant metabolism dysfunction, pulmonary, 3
AARS1	0.00378792	Developmental and epileptic encephalopathy 29
ABHD5	0.00357142	Chanarin-Dorfman syndrome
FERMT1	0.00356933	Kindler syndrome
KRT83	0.00356844	Erythrokeratodermia variabilis et progressiva 5
IFT27	0.00356824	Bardet-Biedl syndrome 19
GUSB	0.00356819	Mucopolysaccharidosis VII
DDR2	0.00356694	Spondylometaepiphyseal dysplasia, short limb-hand type
DIAPH1	0.0035664	Seizures, cortical blindness, microcephaly syndrome
DLL3	0.00356615	Spondylocostal dysostosis 1, autosomal recessive
ALOXE3	0.00356595	Ichthyosis, congenital, autosomal recessive 3
CNTNAP2	0.0035659	Cortical dysplasia-focal epilepsy syndrome
DBH	0.00356585	Orthostatic hypotension 1, due to DBH deficiency
MCCC1	0.0035657	3-Methylcrotonyl-CoA carboxylase 1 deficiency
SPG11	0.0035657	Amyotrophic lateral sclerosis 5, juvenile
SLC12A1	0.0035656	Bartter syndrome, type 1
ALPL	0.00356555	Hypophosphatasia, adult
ALDH18A1	0.00356555	Cutis laxa, autosomal recessive, type IIIA
ABCA1	0.0035655	Tangier disease
DNAH11	0.0035655	Ciliary dyskinesia, primary, 7, with or without situs inversus
SLC6A5	0.0035655	Hyperekplexia 3
CNGB1	0.00356545	Retinitis pigmentosa 45
CRB2	0.00356545	Focal segmental glomerulosclerosis 9
SACS	0.00356545	Spastic ataxia, Charlevoix-Saguenay type
SLC3A1	0.00356545	Cystinuria
FCN3	0.00334822	Immunodeficiency due to ficolin 3 deficiency
CIT	0.00334752	Microcephaly 17, primary, autosomal recessive
COASY	0.00334633	Neurodegeneration with brain iron accumulation 6
NARS1	0.00334587	Neurodevelopmental disorder with microcephaly, impaired language, and gait abnormalities, autosomal recessive
SLC25A20	0.00334578	Carnitine-acylcarnitine translocase deficiency
SPINK5	0.00334508	Netherton syndrome
CR2	0.00334482	Immunodeficiency, common variable, 7
PTS	0.00334423	Hyperphenylalaninemia, BH4-deficient, A
GFM2	0.00334403	Combined oxidative phosphorylation deficiency 39
MATN3	0.00334383	Spondyloepimetaphyseal dysplasia, Borochowitz-Cormier-Daire type
TPO	0.00334383	Thyroid dyshormonogenesis 2A
PINK1	0.00334383	Parkinson disease 6, early onset
CAPN15	0.00334378	Oculogastrointestinal neurodevelopmental syndrome
PC	0.00334378	Pyruvate carboxylase deficiency
WNT10A	0.00334368	Odontoonychodermal dysplasia
RDH5	0.00334368	Fundus albipunctatus
GRN	0.00334358	Ceroid lipofuscinosis, neuronal, 11
CHRNA3	0.00334353	Bladder dysfunction, autonomic, with impaired pupillary reflex and secondary CAKUT
NT5E	0.00334353	Calcification of joints and arteries
CTNS	0.00334348	Cystinosis, atypical nephropathic
SBF2	0.00334348	Charcot-Marie-Tooth disease, type 4B2
TTC21A	0.00334348	Spermatogenic failure 37
POLR1C	0.00334343	Leukodystrophy, hypomyelinating, 11
PLOD3	0.00334338	Lysyl hydroxylase 3 deficiency
CHST6	0.00334333	Macular corneal dystrophy
PROC	0.00334333	Thrombophilia due to protein C deficiency, autosomal recessive
COL6A1	0.00334323	Bethlem myopathy 1
SERPINA1	0.00334323	Emphysema due to AAT deficiency
ACAD9	0.00334313	Mitochondrial complex I deficiency, nuclear type 20
PRF1	0.00334313	Hemophagocytic lymphohistiocytosis, familial, 2
TECTA	0.00334313	Deafness, autosomal recessive 21
PEX6	0.00334308	Heimler syndrome 2
RARS2	0.00334308	Pontocerebellar hypoplasia, type 6
NAGLU	0.00334308	Mucopolysaccharidosis type IIIB (Sanfilippo B)
SLC5A2	0.00334308	Renal glucosuria
PXDN	0.00334303	Anterior segment dysgenesis 7, with sclerocornea
LZTR1	0.00334303	Noonan syndrome 2
DPYD	0.00334298	5-fluorouracil toxicity
MSH2	0.00334298	Mismatch repair cancer syndrome 2
MYH2	0.00334298	Proximal myopathy and ophthalmoplegia
SORD	0.003125	Sorbitol dehydrogenase deficiency with peripheral neuropathy
MYPN	0.0031227	Nemaline myopathy 11, autosomal recessive
ATP8B1	0.0031223	Cholestasis, benign recurrent intrahepatic
CRYAB	0.00312201	Cataract 16, multiple types
PIGV	0.00312191	Hyperphosphatasia with mental retardation syndrome 1
NDUFS4	0.00312186	Mitochondrial complex I deficiency, nuclear type 1
ADCY6	0.00312151	Lethal congenital contracture syndrome 8
DNM2	0.00312141	Lethal congenital contracture syndrome 5
TKT	0.00312136	Short stature, developmental delay, and congenital heart defects
TCTN2	0.00312116	Joubert syndrome 24
KIF1A	0.00312101	Neuropathy, hereditary sensory, type IIC
SCNN1A	0.00312097	Pseudohypoaldosteronism, type I
SMPD1	0.00312097	Niemann-Pick disease, type A
RAD50	0.00312092	Nijmegen breakage syndrome-like disorder
ITPR1	0.00312082	Gillespie syndrome
FAH	0.00312082	Tyrosinemia, type I
ASS1	0.00312082	Citrullinemia
DHTKD1	0.00312071	Alpha-aminoadipic and alpha-ketoadipic aciduria
NBEAL2	0.00312066	Gray platelet syndrome
TMEM67	0.00312066	COACH syndrome 1
ALDH7A1	0.00312052	Epilepsy, pyridoxine-dependent
ATP6V0A4	0.00312047	Distal renal tubular acidosis 3, with or without sensorineural hearing loss
COL18A1	0.00312047	Knobloch syndrome, type 1
COL6A2	0.00312047	Bethlem myopathy 1
MPO	0.00312047	Myeloperoxidase deficiency
NPC1	0.00312047	Niemann-Pick disease, type C1
TENM3	0.00312047	Microphthalmia, syndromic 15
SLC11A2	0.0029012	Anemia, hypochromic microcytic, with iron overload 1
HFE	0.00290064	Hemochromatosis
OTOA	0.00290064	Deafness, autosomal recessive 22
RP1L1	0.00290064	Retinitis pigmentosa 88
FARSB	0.00289929	Rajab interstitial lung disease with brain calcifications 1
RSPH1	0.00289904	Ciliary dyskinesia, primary, 24
GRHPR	0.00289895	Hyperoxaluria, primary, type II
SLC17A5	0.00289895	Salla disease
ALG11	0.00289885	Congenital disorder of glycosylation, type Ip
SLC25A15	0.00289875	Hyperornithinemia-hyperammonemia-homocitrullinemia syndrome
NDUFA10	0.0028987	Mitochondrial complex I deficiency, nuclear type 22
ALDH4A1	0.00289845	Hyperprolinemia, type II
SPTA1	0.00289845	Pyropoikilocytosis
ESPN	0.00289835	Deafness, autosomal recessive 36
IL10RA	0.0028983	Inflammatory bowel disease 28, early onset, autosomal recessive
C5	0.0028983	C5 deficiency
RP1	0.00289825	Retinitis pigmentosa 1
SUCLG1	0.00289825	Mitochondrial DNA depletion syndrome 9 (encephalomyopathic type with methylmalonic aciduria)
KIF1C	0.0028982	Spastic ataxia 2, autosomal recessive
ERCC8	0.0028982	Cockayne syndrome, type A
EVC2	0.00289815	Ellis-van Creveld syndrome
OBSL1	0.0028981	3-M syndrome 2
LRBA	0.00289805	Immunodeficiency, common variable, 8, with autoimmunity
ASL	0.00289805	Argininosuccinic aciduria
UBE3B	0.00289805	Kaufman oculocerebrofacial syndrome
TMC6	0.002898	Epidermodysplasia verruciformis
SLC6A20	0.00289795	Iminoglycinuria, digenic
ABCC8	0.0028979	Diabetes mellitus, permanent neonatal 3, with or without neurologic features
ATP2A1	0.0028979	Brody myopathy
CTC1	0.0028979	Cerebroretinal microangiopathy with calcifications and cysts
KCNV2	0.0028979	Retinal cone dystrophy 3B
MYH7	0.0028979	Myopathy, myosin storage, autosomal recessive
CLRN1	0.00267858	Usher syndrome, type 3A
ALG14	0.00267803	Intellectual developmental disorder with epilepsy, behavioral abnormalities, and coarse facies
KRT10	0.00267752	Epidermolytic hyperkeratosis
TBCK	0.00267752	Hypotonia, infantile, with psychomotor retardation and characteristic facies 3
RNASEH2B	0.00267668	Aicardi-Goutieres syndrome 2
SUMF1	0.00267633	Multiple sulfatase deficiency
TPK1	0.00267623	Thiamine metabolism dysfunction syndrome 5 (episodic encephalopathy type)
KRT85	0.00267618	Ectodermal dysplasia 4, hair/nail type
NDUFS2	0.00267618	Mitochondrial complex I deficiency, nuclear type 6
SPTBN2	0.00267608	Spinocerebellar ataxia, autosomal recessive 14
CDAN1	0.00267603	Dyserythropoietic anemia, congenital, type Ia
PARS2	0.00267603	Developmental and epileptic encephalopathy 75
HPS4	0.00267598	Hermansky-Pudlak syndrome 4
F13B	0.00267598	Factor XIIIB deficiency
GH1	0.00267593	Growth hormone deficiency, isolated, type IA
RNU4ATAC	0.00267593	Lowry-Wood syndrome
KRT5	0.00267588	Epidermolysis bullosa simplex, recessive 1
HADHA	0.00267583	Fatty liver, acute, of pregnancy
SGCA	0.00267583	Muscular dystrophy, limb-girdle, autosomal recessive 3
ALX3	0.00267578	Frontonasal dysplasia 1
ANO10	0.00267573	Spinocerebellar ataxia, autosomal recessive 10
HLCS	0.00267548	Holocarboxylase synthetase deficiency
SGSH	0.00267548	Mucopolysaccharidosis type IIIA (Sanfilippo A)
PTPN14	0.00267543	Choanal atresia and lymphedema
PAPSS2	0.00267543	Brachyolmia 4 with mild epiphyseal and metaphyseal changes
TG	0.00267543	Thyroid dyshormonogenesis 3
CACNA1B	0.00267538	Neurodevelopmental disorder with seizures and nonepileptic hyperkinetic movements
ERCC2	0.00267538	Trichothiodystrophy 1, photosensitive
PCCA	0.00267538	Propionicacidemia
ADSL	0.00267533	Adenylosuccinase deficiency
L2HGDH	0.00267533	L-2-hydroxyglutaric aciduria
ABCA12	0.00267528	Ichthyosis, congenital, autosomal recessive 4A
ACADVL	0.00267528	VLCAD deficiency
AGL	0.00267528	Glycogen storage disease IIIa
CDH23	0.00267528	Deafness, autosomal recessive 12
LAMC3	0.00267528	Cortical malformations, occipital
UPB1	0.00267528	Beta-ureidopropionase deficiency
PKD1L1	0.00245536	Heterotaxy, visceral, 8, autosomal
RAB3GAP1	0.00245416	Martsolf syndrome 2
RALGAPA1	0.00245406	Neurodevelopmental disorder with hypotonia, neonatal respiratory insufficiency, and thermodysregulation
VDR	0.00245366	Rickets, vitamin D-resistant, type IIA
ADAMTS18	0.00245346	Microcornea, myopic chorioretinal atrophy, and telecanthus
UNC45B	0.00245336	Myofibrillar myopathy 11
CLDN1	0.00245327	Ichthyosis, leukocyte vacuoles, alopecia, and sclerosing cholangitis
FUCA1	0.00245326	Fucosidosis
TEX14	0.00245316	Spermatogenic failure 23
RFT1	0.00245316	Congenital disorder of glycosylation, type In
LIAS	0.00245311	Hyperglycinemia, lactic acidosis, and seizures
ORC1	0.00245311	Meier-Gorlin syndrome 1
SLC34A2	0.00245311	Pulmonary alveolar microlithiasis
TTC37	0.00245311	Trichohepatoenteric syndrome 1
AK1	0.00245302	Hemolytic anemia due to adenylate kinase deficiency
KRT14	0.00245297	Epidermolysis bullosa simplex, recessive 1
TYMP	0.00245297	Mitochondrial DNA depletion syndrome 1 (MNGIE type)
ALAD	0.00245296	Porphyria, acute hepatic
TAP1	0.00245291	Bare lymphocyte syndrome, type I
AP5Z1	0.00245286	Spastic paraplegia 48, autosomal recessive
PANK2	0.00245281	HARP syndrome
ARSA	0.00245276	Metachromatic leukodystrophy
CYB5R3	0.00245276	Methemoglobinemia, type I
LDHD	0.00245271	D-lactic aciduria with susceptibility to gout
AIPL1	0.00245271	Cone-rod dystrophy
NARS2	0.00245271	Combined oxidative phosphorylation deficiency 24
NPHP3	0.00245271	Meckel syndrome 7
PROS1	0.00245271	Thrombophilia due to protein S deficiency, autosomal recessive
MYO6	0.00245267	Deafness, autosomal recessive 37
SLC19A3	0.00245267	Thiamine metabolism dysfunction syndrome 2 (biotin- or thiamine-responsive encephalopathy type 2)
SMARCAL1	0.00245267	Schimke immunoosseous dysplasia
SYNE1	0.00245267	Arthrogryposis multiplex congenita 3, myogenic type
AARS2	0.00245262	Combined oxidative phosphorylation deficiency 8
BCKDHB	0.00245262	Maple syrup urine disease, type Ib
COL27A1	0.00245262	Steel syndrome
HGD	0.00245262	Alkaptonuria
LAMC2	0.00245262	Epidermolysis bullosa, junctional, Herlitz type
MSH6	0.00245262	Mismatch repair cancer syndrome 3
PEPD	0.00245262	Prolidase deficiency
SLC7A14	0.00245262	Retinitis pigmentosa 68
HACE1	0.00223214	Spastic paraplegia and psychomotor retardation with or without seizures
CRIPT	0.00223169	Short stature with microcephaly and distinctive facies
AK2	0.0022313	Reticular dysgenesis
HPS3	0.00223095	Hermansky-Pudlak syndrome 3
ROM1	0.00223095	Retinitis pigmentosa 7, digenic form
SLC18A3	0.0022307	Myasthenic syndrome, congenital, 21, presynaptic
CCBE1	0.00223065	Hennekam lymphangiectasia-lymphedema syndrome 1
CRYBB3	0.00223065	Cataract 22
TAT	0.00223065	Tyrosinemia, type II
EGF	0.0022305	Hypomagnesemia 4, renal
NGLY1	0.0022305	Congenital disorder of deglycosylation
PLG	0.00223045	Dysplasminogenemia
CLN3	0.0022304	Ceroid lipofuscinosis, neuronal, 3
RDX	0.0022304	Deafness, autosomal recessive 24
F12	0.0022303	Factor XII deficiency
FZD6	0.00223025	Nail disorder, nonsyndromic congenital, 1
FAN1	0.00223025	Interstitial nephritis, karyomegalic
ALG1	0.00223015	Congenital disorder of glycosylation, type Ik
DOCK6	0.00223015	Adams-Oliver syndrome 2
NTHL1	0.00223015	Familial adenomatous polyposis 3
CNGB3	0.0022301	Achromatopsia 3
TMPRSS3	0.0022301	Deafness, autosomal recessive 8/10
AAAS	0.0022301	Achalasia-addisonianism-alacrimia syndrome
EPB41	0.00223005	Elliptocytosis-1
GRM7	0.00223005	Neurodevelopmental disorder with seizures, hypotonia, and brain abnormalities
LGI4	0.00223005	Arthrogryposis multiplex congenita 1, neurogenic, with myelin defect
D2HGDH	0.00223005	D-2-hydroxyglutaric aciduria
FKBP10	0.00223	Bruck syndrome 1
DNAI1	0.00223	Ciliary dyskinesia, primary, 1, with or without situs inversus
MAT1A	0.00223	Hypermethioninemia, persistent, autosomal dominant, due to methionine adenosyltransferase I/III deficiency
PLOD2	0.00223	Bruck syndrome 2
RPGRIP1	0.00223	Leber congenital amaurosis 6
AMT	0.00223	Glycine encephalopathy
CYP7B1	0.00223	Bile acid synthesis defect, congenital, 3
ABAT	0.00222995	GABA-transaminase deficiency
DST	0.00222995	Epidermolysis bullosa simplex, autosomal recessive 2
PAX7	0.00222995	Myopathy, congenital, progressive, with scoliosis
MLC1	0.00222995	Megalencephalic leukoencephalopathy with subcortical cysts
SLC5A6	0.00222995	Neurodegeneration, infantile-onset, biotin-responsive
ADA	0.0022299	Adenosine deaminase deficiency, partial
ALOX12B	0.0022299	Ichthyosis, congenital, autosomal recessive 2
CUL7	0.0022299	3-M syndrome 1
DDC	0.0022299	Aromatic L-amino acid decarboxylase deficiency
FGFR3	0.0022299	CATSHL syndrome
GALNS	0.0022299	Mucopolysaccharidosis IVA
ITGB4	0.0022299	Epidermolysis bullosa, junctional, non-Herlitz type
MAN1B1	0.0022299	Rafiq syndrome
MOCOS	0.0022299	Xanthinuria, type II
MTHFR	0.0022299	Homocystinuria due to MTHFR deficiency
MTO1	0.0022299	Combined oxidative phosphorylation deficiency 10
MVK	0.0022299	Hyper-IgD syndrome
NRXN1	0.0022299	Pitt-Hopkins-like syndrome 2
THG1L	0.00200892	Spinocerebellar ataxia, autosomal recessive 28
CLDN19	0.00200853	Hypomagnesemia 5, renal, with ocular involvement
CEP152	0.00200823	Microcephaly 9, primary, autosomal recessive
PADI3	0.00200823	Uncombable hair syndrome
ITGA3	0.00200818	Interstitial lung disease, nephrotic syndrome, and epidermolysis bullosa, congenital
PLEKHG2	0.00200788	Leukodystrophy and acquired microcephaly with or without dystonia
IARS1	0.00200768	Growth retardation, impaired intellectual development, hypotonia, and hepatopathy
SLC4A4	0.00200763	Renal tubular acidosis, proximal, with ocular abnormalities
VPS13C	0.00200763	Parkinson disease 23, autosomal recessive, early onset
SLC25A12	0.00200763	Developmental and epileptic encephalopathy 39
ALS2	0.00200748	Amyotrophic lateral sclerosis 2, juvenile
IYD	0.00200748	Thyroid dyshormonogenesis 4
NFS1	0.00200748	Combined oxidative phosphorylation deficiency 52
ABCD4	0.00200748	Methylmalonic aciduria and homocystinuria, cblJ type
ACAT1	0.00200743	Alpha-methylacetoacetic aciduria
PROM1	0.00200743	Cone-rod dystrophy 12
GLDN	0.00200733	Lethal congenital contracture syndrome 11
HMGCL	0.00200733	HMG-CoA lyase deficiency
GALT	0.00200733	Galactosemia
HADHB	0.00200733	Trifunctional protein deficiency
RPL3L	0.00200733	Cardiomyopathy, dilated, 2D
AGPAT2	0.00200733	Lipodystrophy, congenital generalized, type 1
ADAMTS17	0.00200728	Weill-Marchesani 4 syndrome, recessive
DHODH	0.00200728	Miller syndrome
DSC3	0.00200728	Hypotrichosis and recurrent skin vesicles
FECH	0.00200728	Protoporphyria, erythropoietic, 1
FKTN	0.00200728	Cardiomyopathy, dilated, 1X
LIG4	0.00200728	LIG4 syndrome
SARS2	0.00200728	Hyperuricemia, pulmonary hypertension, renal failure, and alkalosis
NDUFAF5	0.00200728	Mitochondrial complex I deficiency, nuclear type 16
PDHB	0.00200723	Pyruvate dehydrogenase E1-beta deficiency
PGAM2	0.00200723	Glycogen storage disease X
ALMS1	0.00200723	Alstrom syndrome
BBS7	0.00200723	Bardet-Biedl syndrome 7
FH	0.00200723	Fumarase deficiency
RAPSN	0.00200723	Fetal akinesia deformation sequence 2
RTTN	0.00200723	Microcephaly, short stature, and polymicrogyria with seizures
AHI1	0.00200718	Joubert syndrome 3
CTSC	0.00200718	Haim-Munk syndrome
MME	0.00200718	Charcot-Marie-Tooth disease, axonal, type 2T
ANTXR2	0.00200713	Hyaline fibromatosis syndrome
DSP	0.00200713	Cardiomyopathy, dilated, with woolly hair and keratoderma
FBP1	0.00200713	Fructose-1,6-bisphosphatase deficiency
GYS2	0.00200713	Glycogen storage disease 0, liver
HMGCS2	0.00200713	HMG-CoA synthase-2 deficiency
ITGA2B	0.00200713	Glanzmann thrombasthenia 1
LAMB2	0.00200713	Pierson syndrome
LAMB3	0.00200713	Epidermolysis bullosa, junctional, Herlitz type
LARS2	0.00200713	Hydrops, lactic acidosis, and sideroblastic anemia
NDUFV1	0.00200713	Mitochondrial complex I deficiency, nuclear type 4
OPA1	0.00200713	Behr syndrome
POMT2	0.00200713	Muscular dystrophy-dystroglycanopathy (congenital with brain and eye anomalies), type A, 2
SELENON	0.00200713	Muscular dystrophy, rigid spine, 1
UNC13D	0.00200713	Hemophagocytic lymphohistiocytosis, familial, 3
OXR1	0.00178571	Cerebellar hypoplasia/atrophy, epilepsy, and global developmental delay
PDHX	0.00178537	Lacticacidemia due to PDX1 deficiency
POC1A	0.00178537	Short stature, onychodysplasia, facial dysmorphism, and hypotrichosis
WNK1	0.00178537	Neuropathy, hereditary sensory and autonomic, type II
CFAP418	0.00178507	Bardet-Biedl syndrome 21
HYLS1	0.00178507	Hydrolethalus syndrome
SERPINC1	0.00178507	Thrombophilia due to antithrombin III deficiency
CDK10	0.00178487	Al Kaissi syndrome
HAX1	0.00178487	Neutropenia, severe congenital 3, autosomal recessive
PRKN	0.00178487	Parkinson disease, juvenile, type 2
SUN5	0.00178487	Spermatogenic failure 16
ZMPSTE24	0.00178487	Mandibuloacral dysplasia with type B lipodystrophy
CABP2	0.00178482	Deafness, autosomal recessive 93
TGDS	0.00178482	Catel-Manzke syndrome
TOP3A	0.00178482	Microcephaly, growth restriction, and increased sister chromatid exchange 2
CFI	0.00178467	Complement factor I deficiency
TNIK	0.00178467	Mental retardation, autosomal recessive 54
UNC45A	0.00178467	Osteootohepatoenteric syndrome
MMP20	0.00178467	Amelogenesis imperfecta, type IIA2
PEX7	0.00178462	Peroxisome biogenesis disorder 9B
SCUBE3	0.00178462	Short stature, facial dysmorphism, and skeletal anomalies with or without cardiac anomalies
SLC24A1	0.00178462	Night blindness, congenital stationary (complete), 1D, autosomal recessive
VAC14	0.00178462	Striatonigral degeneration, childhood-onset
DCPS	0.00178457	Al-Raqad syndrome
B4GALT7	0.00178452	Ehlers-Danlos syndrome, spondylodysplastic type, 1
ABCB4	0.00178447	Cholestasis, intrahepatic, of pregnancy, 3
ITGA6	0.00178447	Epidermolysis bullosa, junctional, with pyloric stenosis
MPDZ	0.00178447	Hydrocephalus, congenital, 2, with or without brain or eye anomalies
NR2E3	0.00178447	Enhanced S-cone syndrome
BBS10	0.00178447	Bardet-Biedl syndrome 10
CABP4	0.00178447	Cone-rod synaptic disorder, congenital nonprogressive
ALG2	0.00178442	Myasthenic syndrome, congenital, 14, with tubular aggregates
EIF2B3	0.00178442	Leukoencephalopathy with vanishing white matter
MFSD8	0.00178442	Ceroid lipofuscinosis, neuronal, 7
ROR2	0.00178442	Robinow syndrome, autosomal recessive
SAMHD1	0.00178442	Aicardi-Goutieres syndrome 5
SEC23B	0.00178442	Dyserythropoietic anemia, congenital, type II
CYP17A1	0.00178442	17,20-lyase deficiency, isolated
GNAT1	0.00178442	Night blindness, congenital stationary, type 1G
LCT	0.00178442	Lactase deficiency, congenital
PSAT1	0.00178442	Neu-Laxova syndrome 2
ADAMTS3	0.00178437	Hennekam lymphangiectasia-lymphedema syndrome 3
BRCA2	0.00178437	Fanconi anemia, complementation group D1
DPM1	0.00178437	Congenital disorder of glycosylation, type Ie
ELAC2	0.00178437	Combined oxidative phosphorylation deficiency 17
NEU1	0.00178437	Sialidosis, type I
PDE6C	0.00178437	Cone dystrophy 4
TTPA	0.00178437	Ataxia with isolated vitamin E deficiency
ALG8	0.00178432	Congenital disorder of glycosylation, type Ih
ARL13B	0.00178432	Joubert syndrome 8
CANT1	0.00178432	Desbuquois dysplasia 1
CDHR1	0.00178432	Cone-rod dystrophy 15
CHRNA1	0.00178432	Multiple pterygium syndrome, lethal type
CHRNE	0.00178432	Myasthenic syndrome, congenital, 4A, slow-channel
EIF2B4	0.00178432	Leukoencephalopathy with vanishing white matter
GALNT3	0.00178432	Tumoral calcinosis, hyperphosphatemic, familial, 1
HERC2	0.00178432	Mental retardation, autosomal recessive 38
HEXA	0.00178432	GM2-gangliosidosis, several forms
IFT172	0.00178432	Bardet-Biedl syndrome 20
INSR	0.00178432	Leprechaunism
NALCN	0.00178432	Hypotonia, infantile, with psychomotor retardation and characteristic facies 1
NEB	0.00178432	Arthrogryposis multiplex congenita 6
NPHS1	0.00178432	Nephrotic syndrome, type 1
PFKM	0.00178432	Glycogen storage disease VII
SLC12A6	0.00178432	Agenesis of the corpus callosum with peripheral neuropathy
SLC29A3	0.00178432	Histiocytosis-lymphadenopathy plus syndrome
VPS33B	0.00178432	Arthrogryposis, renal dysfunction, and cholestasis 1
CBS	0.0015625	Homocystinuria, B6-responsive and nonresponsive types
NCF4	0.0015625	Chronic granulomatous disease 3, autosomal recessive
RNASEH2C	0.0015625	Aicardi-Goutieres syndrome 3
AVIL	0.0015622	Nephrotic syndrome, type 21
CYP1B1	0.0015622	Anterior segment dysgenesis 6, multiple subtypes
SCNN1G	0.0015622	Pseudohypoaldosteronism, type I
TFR2	0.001562	Hemochromatosis, type 3
TTC12	0.001562	Ciliary dyskinesia, primary, 45
IL11RA	0.00156195	Craniosynostosis and dental anomalies
IVD	0.00156195	Isovaleric acidemia
AMN	0.00156195	Imerslund-Grasbeck syndrome 2
GHSR	0.00156195	Growth hormone deficiency, isolated partial
MAGI2	0.00156195	Nephrotic syndrome, type 15
CYP26C1	0.0015618	Focal facial dermal dysplasia 4
MEFV	0.0015618	Familial Mediterranean fever, AR
BMPER	0.00156175	Diaphanospondylodysostosis
NEK1	0.00156175	Short-rib thoracic dysplasia 6 with or without polydactyly
CPLANE1	0.00156175	Joubert syndrome 17
ACP4	0.00156165	Amelogenesis imperfecta, type IJ
BBS4	0.00156165	Bardet-Biedl syndrome 4
FOXRED1	0.00156165	Mitochondrial complex I deficiency, nuclear type 19
LMF1	0.00156165	Lipase deficiency, combined
PNPT1	0.00156165	Combined oxidative phosphorylation deficiency 13
STAT2	0.00156165	Immunodeficiency 44
TRIOBP	0.00156165	Deafness, autosomal recessive 28
CYP2U1	0.00156165	Spastic paraplegia 56, autosomal recessive
PNPO	0.00156165	Pyridoxamine 5'-phosphate oxidase deficiency
CRYBB1	0.0015616	Cataract 17, multiple types
INTS1	0.0015616	Neurodevelopmental disorder with cataracts, poor growth, and dysmorphic facies
ITGA7	0.0015616	Muscular dystrophy, congenital, due to ITGA7 deficiency
KLHL41	0.0015616	Nemaline myopathy 9
MARS1	0.0015616	Interstitial lung and liver disease
RSPO4	0.0015616	Anonychia congenita
SLC26A3	0.0015616	Diarrhea 1, secretory chloride, congenital
SLC6A17	0.0015616	Mental retardation, autosomal recessive 48
TEC	0.0015616	Transient erythroblastopenia of childhood
GPI	0.0015616	Hemolytic anemia, nonspherocytic, due to glucose phosphate isomerase deficiency
HHAT	0.00156155	Nivelon-Nivelon-Mabille syndrome
MSRB3	0.00156155	Deafness, autosomal recessive 74
AHCY	0.00156155	Hypermethioninemia with deficiency of S-adenosylhomocysteine hydrolase
DSC2	0.00156155	Arrhythmogenic right ventricular dysplasia 11 with mild palmoplantar keratoderma and woolly hair
ENPP1	0.00156155	Arterial calcification, generalized, of infancy, 1
KYNU	0.00156155	Vertebral, cardiac, renal, and limb defects syndrome 2
NMNAT1	0.00156155	Leber congenital amaurosis 9
TELO2	0.00156155	You-Hoover-Fong syndrome
TWNK	0.00156155	Mitochondrial DNA depletion syndrome 7 (hepatocerebral type)
ANK1	0.0015615	Spherocytosis, type 1
COL3A1	0.0015615	Polymicrogyria with or without vascular-type EDS
CRPPA	0.0015615	Muscular dystrophy-dystroglycanopathy (congenital with brain and eye anomalies), type A, 7
ERCC3	0.0015615	Trichothiodystrophy 2, photosensitive
HARS2	0.0015615	Perrault syndrome 2
PHYH	0.0015615	Refsum disease
RSPO1	0.0015615	Palmoplantar hyperkeratosis and true hermaphroditism
SCO2	0.0015615	Mitochondrial complex IV deficiency, nuclear type 2
SURF1	0.0015615	Charcot-Marie-Tooth disease, type 4K
SYNJ1	0.0015615	Developmental and epileptic encephalopathy 53
WNT7A	0.0015615	Fuhrmann syndrome
ADSS1	0.00156145	Myopathy, distal, 5
AMPD2	0.00156145	Pontocerebellar hypoplasia, type 9
ASPM	0.00156145	Microcephaly 5, primary, autosomal recessive
BBS1	0.00156145	Bardet-Biedl syndrome 1
CA12	0.00156145	Hyperchlorhidrosis, isolated
CHRND	0.00156145	Multiple pterygium syndrome, lethal type
CLCNKB	0.00156145	Bartter syndrome, type 3
COLQ	0.00156145	Myasthenic syndrome, congenital, 5
ECEL1	0.00156145	Arthrogryposis, distal, type 5D
FIG4	0.00156145	Charcot-Marie-Tooth disease, type 4J
GMPPA	0.00156145	Alacrima, achalasia, and mental retardation syndrome
INPP5E	0.00156145	Joubert syndrome 1
KARS1	0.00156145	Deafness, autosomal recessive 89
MDH2	0.00156145	Developmental and epileptic encephalopathy 51
NDUFS7	0.00156145	Mitochondrial complex I deficiency, nuclear type 3
NEK8	0.00156145	Renal-hepatic-pancreatic dysplasia 2
P3H1	0.00156145	Osteogenesis imperfecta, type VIII
PCDH15	0.00156145	Deafness, autosomal recessive 23
POMGNT1	0.00156145	Muscular dystrophy-dystroglycanopathy (congenital with brain and eye anomalies), type A, 3
RAG1	0.00156145	Combined cellular and humoral immune defects with granulomas
RARS1	0.00156145	Leukodystrophy, hypomyelinating, 9
RTEL1	0.00156145	Dyskeratosis congenita, autosomal dominant 4
SDHA	0.00156145	Cardiomyopathy, dilated, 1GG
TALDO1	0.00156145	Transaldolase deficiency
TSEN2	0.00156145	Pontocerebellar hypoplasia type 2B
NKX3-2	0.00133929	Spondylo-megaepiphyseal-metaphyseal dysplasia
TRH	0.00133929	Thyrotropin-releasing hormone deficiency
UBA5	0.00133929	Developmental and epileptic encephalopathy 44
BFSP1	0.00133904	Cataract 33, multiple types
CCDC88C	0.00133904	Hydrocephalus, congenital, 1
CCT5	0.00133904	Neuropathy, hereditary sensory, with spastic paraplegia
GIPC3	0.00133904	Deafness, autosomal recessive 15
MOCS2	0.00133904	Molybdenum cofactor deficiency B
OTOGL	0.00133904	Deafness, autosomal recessive 84B
VPS33A	0.00133904	Mucopolysaccharidosis-plus syndrome
GDF6	0.00133889	Leber congenital amaurosis 17
NAGS	0.00133889	N-acetylglutamate synthase deficiency
ALDH3A2	0.00133884	Sjogren-Larsson syndrome
CATSPER1	0.00133884	Spermatogenic failure 7
IMPG1	0.00133884	Macular dystrophy, vitelliform, 4
MMP13	0.00133884	Metaphyseal dysplasia, Spahr type
TAF6	0.00133884	Alazami-Yuan syndrome
CLDN14	0.00133884	Deafness, autosomal recessive 29
MCM10	0.00133874	Immunodeficiency 80 with or without cardiomyopathy
MTFMT	0.00133874	Combined oxidative phosphorylation deficiency 15
AP4M1	0.00133874	Spastic paraplegia 50, autosomal recessive
ILDR1	0.00133874	Deafness, autosomal recessive 42
LIPT2	0.00133874	Encephalopathy, neonatal severe, with lactic acidosis and brain abnormalities
DSG1	0.00133869	Erythroderma, congenital, with palmoplantar keratoderma, hypotrichosis, and hyper IgE
GPD1	0.00133869	Hypertriglyceridemia, transient infantile
IFT52	0.00133869	Short-rib thoracic dysplasia 16 with or without polydactyly
KRT25	0.00133869	Woolly hair, autosomal recessive 3
MAPKBP1	0.00133869	Nephronophthisis 20
MCM3AP	0.00133869	Peripheral neuropathy, autosomal recessive, with or without impaired intellectual development
MKS1	0.00133869	Bardet-Biedl syndrome 13
MYL3	0.00133869	Cardiomyopathy, hypertrophic, 8
PCDH12	0.00133869	Diencephalic-mesencephalic junction dysplasia syndrome 1
PIGL	0.00133869	CHIME syndrome
PIK3R5	0.00133869	Ataxia-oculomotor apraxia 3
TBCE	0.00133869	Encephalopathy, progressive, with amyotrophy and optic atrophy
YARS1	0.00133869	Infantile-onset multisystem neurologic, endocrine, and pancreatic disease 2
CIB1	0.00133864	Epidermodysplasia verruciformis 3
CLN6	0.00133864	Ceroid lipofuscinosis, neuronal, 4A (Kufs type), autosomal recessive
CYBA	0.00133864	Chronic granulomatous disease 4, autosomal recessive
GNB3	0.00133864	Night blindness, congenital stationary, type 1H
SLC52A3	0.00133864	Brown-Vialetto-Van Laere syndrome 1
UGT1A1	0.00133864	Crigler-Najjar syndrome, type I
ARSB	0.00133864	Mucopolysaccharidosis type VI (Maroteaux-Lamy)
DNAJB2	0.00133864	Spinal muscular atrophy, distal, autosomal recessive, 5
MPV17	0.00133864	Charcot-Marie-Tooth disease, axonal, type 2EE
NDUFA8	0.00133864	Mitochondrial complex I deficiency, nuclear type 37
BBS2	0.00133859	Bardet-Biedl syndrome 2
CCN6	0.00133859	Progressive pseudorheumatoid dysplasia
CTSD	0.00133859	Ceroid lipofuscinosis, neuronal, 10
CYP11B2	0.00133859	Hypoaldosteronism, congenital, due to CMO I deficiency
DCC	0.00133859	Gaze palsy, familial horizontal, with progressive scoliosis, 2
FLAD1	0.00133859	Lipid storage myopathy due to flavin adenine dinucleotide synthetase deficiency
GATA5	0.00133859	Congenital heart defects, multiple types, 5
GEMIN5	0.00133859	Neurodevelopmental disorder with cerebellar atrophy and motor dysfunction
HELLS	0.00133859	Immunodeficiency-centromeric instability-facial anomalies syndrome 4
HGF	0.00133859	Deafness, autosomal recessive 39
LHCGR	0.00133859	Leydig cell hypoplasia with hypergonadotropic hypogonadism
MCOLN1	0.00133859	Mucolipidosis IV
PMS2	0.00133859	Mismatch repair cancer syndrome 4
SAR1B	0.00133859	Chylomicron retention disease
SLC12A2	0.00133859	Kilquist syndrome
SLC5A5	0.00133859	Thyroid dyshormonogenesis 1
SLC6A9	0.00133859	Glycine encephalopathy with normal serum glycine
STRADA	0.00133859	Polyhydramnios, megalencephaly, and symptomatic epilepsy
TMEM70	0.00133859	Mitochondrial complex V (ATP synthase) deficiency, nuclear type 2
TPI1	0.00133859	Hemolytic anemia due to triosephosphate isomerase deficiency
AASS	0.00133854	Hyperlysinemia
ABCG8	0.00133854	Sitosterolemia 1
AEBP1	0.00133854	Ehlers-Danlos syndrome, classic-like, 2
ASAH1	0.00133854	Farber lipogranulomatosis
ATP6V0A2	0.00133854	Cutis laxa, autosomal recessive, type IIA
BRCA1	0.00133854	Fanconi anemia, complementation group S
CD8A	0.00133854	CD8 deficiency, familial
DCLRE1C	0.00133854	Omenn syndrome
DOCK8	0.00133854	Hyper-IgE recurrent infection syndrome, autosomal recessive
FREM1	0.00133854	Manitoba oculotrichoanal syndrome
GMPPB	0.00133854	Muscular dystrophy-dystroglycanopathy (congenital with brain and eye anomalies), type A, 14
GRM1	0.00133854	Spinocerebellar ataxia, autosomal recessive 13
LCAT	0.00133854	Fish-eye disease
MASP2	0.00133854	MASP2 deficiency
MESP2	0.00133854	Spondylocostal dysostosis 2, autosomal recessive
MTR	0.00133854	Homocystinuria-megaloblastic anemia, cblG complementation type
NPR2	0.00133854	Acromesomelic dysplasia, Maroteaux type
PSAP	0.00133854	Combined SAP deficiency
SLC19A2	0.00133854	Thiamine-responsive megaloblastic anemia syndrome
SUCLA2	0.00133854	Mitochondrial DNA depletion syndrome 5 (encephalomyopathic with or without methylmalonic aciduria)
TARS1	0.00133854	Trichothiodystrophy 7, nonphotosensitive
TBCD	0.00133854	Encephalopathy, progressive, early-onset, with brain atrophy and thin corpus callosum
VARS1	0.00133854	Neurodevelopmental disorder with microcephaly, seizures, and cortical atrophy
WDR19	0.00133854	Nephronophthisis 13
PEX2	0.00111607	Peroxisome biogenesis disorder 5A (Zellweger)
SOST	0.00111607	Sclerosteosis 1
WHRN	0.00111607	Deafness, autosomal recessive 31
GCK	0.00111587	Diabetes mellitus, permanent neonatal 1
GDAP2	0.00111587	Spinocerebellar ataxia, autosomal recessive 27
IREB2	0.00111587	Neurodegeneration, early-onset, with choreoathetoid movements and microcytic anemia
KDELR2	0.00111587	Osteogenesis imperfecta 21
NR0B2	0.00111587	Obesity, mild, early-onset
POR	0.00111587	Antley-Bixler syndrome with genital anomalies and disordered steroidogenesis
TRPV6	0.00111587	Hyperparathyroidism, transient neonatal
WDR72	0.00111587	Amelogenesis imperfecta, type IIA3
HEPACAM	0.00111577	Megalencephalic leukoencephalopathy with subcortical cysts 2A
IPO8	0.00111577	VISS syndrome
ALPK3	0.00111572	Cardiomyopathy, familial hypertrophic 27
BRAT1	0.00111572	Neurodevelopmental disorder with cerebellar atrophy and with or without seizures
CCDC115	0.00111572	Congenital disorder of glycosylation, type IIo
CTSK	0.00111572	Pycnodysostosis
EARS2	0.00111572	Combined oxidative phosphorylation deficiency 12
ERAL1	0.00111572	Perrault syndrome 6
ERBB3	0.00111572	Visceral neuropathy, familial, 1, autosomal recessive
ERCC4	0.00111572	Fanconi anemia, complementation group Q
GLRX5	0.00111572	Anemia, sideroblastic, 3, pyridoxine-refractory
GYG1	0.00111572	Polyglucosan body myopathy 2
NT5C3A	0.00111572	Anemia, hemolytic, due to UMPH1 deficiency
SIX6	0.00111572	Optic disc anomalies with retinal and/or macular dystrophy
SLC25A46	0.00111572	Neuropathy, hereditary motor and sensory, type VIB
TMEM107	0.00111572	Meckel syndrome 13
TRAPPC11	0.00111572	Muscular dystrophy, limb-girdle, autosomal recessive 18
WNT10B	0.00111572	Split-hand/foot malformation 6
ARG1	0.00111567	Argininemia
B9D1	0.00111567	Joubert syndrome 27
CA2	0.00111567	Osteopetrosis, autosomal recessive 3, with renal tubular acidosis
DIS3L2	0.00111567	Perlman syndrome
LRIG2	0.00111567	Urofacial syndrome 2
NDST1	0.00111567	Mental retardation, autosomal recessive 46
SKIV2L	0.00111567	Trichohepatoenteric syndrome 2
TUBGCP4	0.00111567	Microcephaly and chorioretinopathy, autosomal recessive, 3
TYRP1	0.00111567	Albinism, oculocutaneous, type III
USH1C	0.00111567	Deafness, autosomal recessive 18A
AKR1D1	0.00111562	Bile acid synthesis defect, congenital, 2
AMH	0.00111562	Persistent Mullerian duct syndrome, type I
APTX	0.00111562	Ataxia, early-onset, with oculomotor apraxia and hypoalbuminemia
DCDC2	0.00111562	Nephronophthisis 19
DHX38	0.00111562	Retinitis pigmentosa 84
ESCO2	0.00111562	Juberg-Hayward syndrome
FANCC	0.00111562	Fanconi anemia, complementation group C
FLVCR1	0.00111562	Ataxia, posterior column, with retinitis pigmentosa
HFM1	0.00111562	Premature ovarian failure 9
HPS5	0.00111562	Hermansky-Pudlak syndrome 5
HPS6	0.00111562	Hermansky-Pudlak syndrome 6
HSD17B3	0.00111562	Pseudohermaphroditism, male, with gynecomastia
INPP5K	0.00111562	Muscular dystrophy, congenital, with cataracts and intellectual disability
LIPH	0.00111562	Hypotrichosis 7
LIPN	0.00111562	Ichthyosis, congenital, autosomal recessive 8
LOXHD1	0.00111562	Deafness, autosomal recessive 77
MARS2	0.00111562	Spastic ataxia 3, autosomal recessive
MBOAT7	0.00111562	Mental retardation, autosomal recessive 57
PIGG	0.00111562	Mental retardation, autosomal recessive 53
PIGK	0.00111562	Neurodevelopmental disorder with hypotonia and cerebellar atrophy, with or without seizures
PNKP	0.00111562	Ataxia-oculomotor apraxia 4
POMC	0.00111562	Obesity, adrenal insufficiency, and red hair due to POMC deficiency
RAG2	0.00111562	Combined cellular and humoral immune defects with granulomas
SEC23A	0.00111562	Craniolenticulosutural dysplasia
SLC37A4	0.00111562	Glycogen storage disease Ib
SLC45A2	0.00111562	Albinism, oculocutaneous, type IV
TAP2	0.00111562	Bare lymphocyte syndrome, type I, due to TAP2 deficiency
TBX15	0.00111562	Cousin syndrome
TNFRSF11B	0.00111562	Paget disease of bone 5, juvenile-onset
ADAMTSL4	0.00111557	Ectopia lentis et pupillae
ALDH6A1	0.00111557	Methylmalonate semialdehyde dehydrogenase deficiency
ALDOA	0.00111557	Glycogen storage disease XII
ATAD3A	0.00111557	Harel-Yoon syndrome
BBS12	0.00111557	Bardet-Biedl syndrome 12
C2	0.00111557	C2 deficiency
C3	0.00111557	C3 deficiency
C8A	0.00111557	C8 deficiency, type I
CASQ2	0.00111557	Ventricular tachycardia, catecholaminergic polymorphic, 2
COL13A1	0.00111557	Myasthenic syndrome, congenital, 19
CPOX	0.00111557	Coproporphyria
CSF1R	0.00111557	Brain abnormalities, neurodegeneration, and dysosteosclerosis
CYP27B1	0.00111557	Vitamin D-dependent rickets, type I
DNAI2	0.00111557	Ciliary dyskinesia, primary, 9, with or without situs inversus
DNAJC21	0.00111557	Bone marrow failure syndrome 3
DNMT3B	0.00111557	Immunodeficiency-centromeric instability-facial anomalies syndrome 1
EFEMP2	0.00111557	Cutis laxa, autosomal recessive, type IB
ETFA	0.00111557	Glutaric acidemia IIA
ETFB	0.00111557	Glutaric acidemia IIB
ETHE1	0.00111557	Ethylmalonic encephalopathy
FA2H	0.00111557	Spastic paraplegia 35, autosomal recessive
FBXO7	0.00111557	Parkinson disease 15, autosomal recessive
FYCO1	0.00111557	Cataract 18, autosomal recessive
GBA2	0.00111557	Spastic paraplegia 46, autosomal recessive
GLYCTK	0.00111557	D-glyceric aciduria
GPR68	0.00111557	Amelogenesis imperfecta, hypomaturation type, IIA6
GSS	0.00111557	Glutathione synthetase deficiency
HK1	0.00111557	Hemolytic anemia due to hexokinase deficiency
IDH3B	0.00111557	Retinitis pigmentosa 46
IGFALS	0.00111557	Acid-labile subunit, deficiency of
IRAK4	0.00111557	Immunodeficiency 67
ITGA8	0.00111557	Renal hypodysplasia/aplasia 1
KIF7	0.00111557	Acrocallosal syndrome
KLHL3	0.00111557	Pseudohypoaldosteronism, type IID
LPIN1	0.00111557	Myoglobinuria, acute recurrent, autosomal recessive
MFN2	0.00111557	Charcot-Marie-Tooth disease, axonal, type 2A2B
MMAA	0.00111557	Methylmalonic aciduria, vitamin B12-responsive, cblA type
OTUD6B	0.00111557	Intellectual developmental disorder with dysmorphic facies, seizures, and distal limb anomalies
P3H2	0.00111557	Myopia, high, with cataract and vitreoretinal degeneration
PAX1	0.00111557	Otofaciocervical syndrome 2
PDXK	0.00111557	Neuropathy, hereditary motor and sensory, type VIC, with optic atrophy
PEX12	0.00111557	Peroxisome biogenesis disorder 3A (Zellweger)
POLH	0.00111557	Xeroderma pigmentosum, variant type
POLR3A	0.00111557	Leukodystrophy, hypomyelinating, 7, with or without oligodontia and/or hypogonadotropic hypogonadism
POMGNT2	0.00111557	Muscular dystrophy-dystroglycanopathy (congenital with brain and eye anomalies, type A, 8
RELT	0.00111557	Amelogenesis imperfecta, type IIIC
RHO	0.00111557	Retinitis pigmentosa 4, autosomal dominant or recessive
SECISBP2	0.00111557	Thyroid hormone metabolism, abnormal
SLC27A4	0.00111557	Ichthyosis prematurity syndrome
SLC34A1	0.00111557	Hypercalcemia, infantile, 2
SPEG	0.00111557	Centronuclear myopathy 5
SUOX	0.00111557	Sulfite oxidase deficiency
TCTN3	0.00111557	Joubert syndrome 18
VWA1	0.00111557	Neuropathy, hereditary motor, with myopathic features
AP4S1	0.000892858	Spastic paraplegia 52, autosomal recessive
CLPB	0.000892858	3-methylglutaconic aciduria, type VII, with cataracts, neurologic involvement and neutropenia
CPA6	0.000892858	Epilepsy, familial temporal lobe, 5
KREMEN1	0.000892858	Ectodermal dysplasia 13, hair/tooth type
PRSS56	0.000892858	Microphthalmia, isolated 6
SCNN1B	0.000892858	Pseudohypoaldosteronism, type I
SNAP29	0.000892858	Cerebral dysgenesis, neuropathy, ichthyosis, and palmoplantar keratoderma syndrome
TTC8	0.000892858	Bardet-Biedl syndrome 8
ACAN	0.000892707	Spondyloepimetaphyseal dysplasia, aggrecan type
ANGPTL3	0.000892707	Hypobetalipoproteinemia, familial, 2
AURKC	0.000892707	Spermatogenic failure 5
CACNA2D4	0.000892707	Retinal cone dystrophy 4
CCDC103	0.000892707	Ciliary dyskinesia, primary, 17
CDH11	0.000892707	Elsahy-Waters syndrome
DNAJC6	0.000892707	Parkinson disease 19a, juvenile-onset
DNASE1L3	0.000892707	Systemic lupus erythematosus 16
IL36RN	0.000892707	Psoriasis 14, pustular
PGAP3	0.000892707	Hyperphosphatasia with mental retardation syndrome 4
PIGM	0.000892707	Glycosylphosphatidylinositol deficiency
PRMT7	0.000892707	Short stature, brachydactyly, intellectual developmental disability, and seizures
REC114	0.000892707	Oocyte maturation defect 10
SERPINH1	0.000892707	Osteogenesis imperfecta, type X
SPATA5	0.000892707	Epilepsy, hearing loss, and mental retardation syndrome
STAC3	0.000892707	Myopathy, congenital, Baily-Bloch
UCHL1	0.000892707	Spastic paraplegia 79, autosomal recessive
VPS41	0.000892707	Spinocerebellar ataxia, autosomal recessive 29
ASNS	0.000892657	Asparagine synthetase deficiency
CEP120	0.000892657	Joubert syndrome 31
EVC	0.000892657	Ellis-van Creveld syndrome
FKRP	0.000892657	Muscular dystrophy-dystroglycanopathy (congenital with brain and eye anomalies), type A, 5
HOXB1	0.000892657	Facial paresis, hereditary congenital, 3
PLA2G7	0.000892657	Platelet-activating factor acetylhydrolase deficiency
RCBTB1	0.000892657	Retinal dystrophy with or without extraocular anomalies
ALG6	0.000892607	Congenital disorder of glycosylation, type Ic
CNNM4	0.000892607	Jalili syndrome
DMXL2	0.000892607	Developmental and epileptic encephalopathy 81
FGB	0.000892607	Afibrinogenemia, congenital
GALM	0.000892607	Galactosemia IV
GCM2	0.000892607	Hypoparathyroidism, familial isolated 2
GRIP1	0.000892607	Fraser syndrome 3
HIBCH	0.000892607	3-hydroxyisobutryl-CoA hydrolase deficiency
HOXC13	0.000892607	Ectodermal dysplasia 9, hair/nail type
KCNJ1	0.000892607	Bartter syndrome, type 2
KERA	0.000892607	Cornea plana 2, autosomal recessive
MITF	0.000892607	COMMAD syndrome
NBN	0.000892607	Nijmegen breakage syndrome
NDUFAF6	0.000892607	Fanconi renotubular syndrome 5
ORC6	0.000892607	Meier-Gorlin syndrome 3
PCYT2	0.000892607	Spastic paraplegia 82, autosomal recessive
PIEZO2	0.000892607	Arthrogryposis, distal, with impaired proprioception and touch
PLCB1	0.000892607	Developmental and epileptic encephalopathy 12
SERPINB8	0.000892607	Peeling skin syndrome 5
SLC24A4	0.000892607	Amelogenesis imperfecta, type IIA5
SLC30A10	0.000892607	Hypermanganesemia with dystonia 1
SLC6A3	0.000892607	Parkinsonism-dystonia, infantile, 1
ST14	0.000892607	Ichthyosis, congenital, autosomal recessive 11
TTI2	0.000892607	Mental retardation, autosomal recessive 39
ADAMTSL2	0.000892557	Geleophysic dysplasia 1
APOE	0.000892557	Sea-blue histiocyte disease
AQP2	0.000892557	Diabetes insipidus, nephrogenic, 2
ASPA	0.000892557	Canavan disease
ATR	0.000892557	Seckel syndrome 1
B9D2	0.000892557	Joubert syndrome 34
BCS1L	0.000892557	Bjornstad syndrome
BRF1	0.000892557	Cerebellofaciodental syndrome
CACNA2D2	0.000892557	Cerebellar atrophy with seizures and variable developmental delay
CDT1	0.000892557	Meier-Gorlin syndrome 4
CNTNAP1	0.000892557	Hypomyelinating neuropathy, congenital, 3
COQ4	0.000892557	Coenzyme Q10 deficiency, primary, 7
CTH	0.000892557	Cystathioninuria
CYP2R1	0.000892557	Rickets due to defect in vitamin D 25-hydroxylation deficiency
CYP4F22	0.000892557	Ichthyosis, congenital, autosomal recessive 5
DARS1	0.000892557	Hypomyelination with brainstem and spinal cord involvement and leg spasticity
DDX59	0.000892557	Orofaciodigital syndrome V
DES	0.000892557	Myopathy, myofibrillar, 1
DHCR24	0.000892557	Desmosterolosis
DHPS	0.000892557	Neurodevelopmental disorder with seizures and speech and walking impairment
DOK7	0.000892557	Fetal akinesia deformation sequence 3
ECHS1	0.000892557	Mitochondrial short-chain enoyl-CoA hydratase 1 deficiency
EIF2B5	0.000892557	Leukoencephalopathy with vanishing white matter
FANCM	0.000892557	Spermatogenic failure 28
FARS2	0.000892557	Combined oxidative phosphorylation deficiency 14
FERMT3	0.000892557	Leukocyte adhesion deficiency, type III
FGA	0.000892557	Afibrinogenemia, congenital
GAMT	0.000892557	Cerebral creatine deficiency syndrome 2
GFPT1	0.000892557	Myasthenia, congenital, 12, with tubular aggregates
GNPAT	0.000892557	Rhizomelic chondrodysplasia punctata, type 2
GPHN	0.000892557	Molybdenum cofactor deficiency C
HERC1	0.000892557	Macrocephaly, dysmorphic facies, and psychomotor retardation
HSD17B4	0.000892557	D-bifunctional protein deficiency
HSD3B7	0.000892557	Bile acid synthesis defect, congenital, 1
IBA57	0.000892557	Multiple mitochondrial dysfunctions syndrome 3
IFT81	0.000892557	Short-rib thoracic dysplasia 19 with or without polydactyly
INPPL1	0.000892557	Opsismodysplasia
IQCB1	0.000892557	Senior-Loken syndrome 5
KCNQ1	0.000892557	Jervell and Lange-Nielsen syndrome
LMAN1	0.000892557	Combined factor V and VIII deficiency
MPI	0.000892557	Congenital disorder of glycosylation, type Ib
MYBPC3	0.000892557	Cardiomyopathy, hypertrophic, 4
NGF	0.000892557	Neuropathy, hereditary sensory and autonomic, type V
NKX6-2	0.000892557	Spastic ataxia 8, autosomal recessive, with hypomyelinating leukodystrophy
PADI6	0.000892557	Preimplantation embryonic lethality 2
PEX13	0.000892557	Peroxisome biogenesis disorder 11A (Zellweger)
PGM1	0.000892557	Congenital disorder of glycosylation, type It
PLCB4	0.000892557	Auriculocondylar syndrome 2
PLD1	0.000892557	Cardiac valvular defect, developmental
PNP	0.000892557	Immunodeficiency due to purine nucleoside phosphorylase deficiency
PNPLA2	0.000892557	Neutral lipid storage disease with myopathy
QDPR	0.000892557	Hyperphenylalaninemia, BH4-deficient, C
RIC1	0.000892557	CATIFA syndrome
RNASEH2A	0.000892557	Aicardi-Goutieres syndrome 4
SELENBP1	0.000892557	Extraoral halitosis due to MTO deficiency
SEPSECS	0.000892557	Pontocerebellar hypoplasia type 2D
SERPINF1	0.000892557	Osteogenesis imperfecta, type VI
SLC25A38	0.000892557	Anemia, sideroblastic, 2, pyridoxine-refractory
SLC7A9	0.000892557	Cystinuria
SOX18	0.000892557	Hypotrichosis-lymphedema-telangiectasia syndrome
STAR	0.000892557	Lipoid adrenal hyperplasia
STRA6	0.000892557	Microphthalmia, isolated, with coloboma 8
TBX19	0.000892557	Adrenocorticotropic hormone deficiency
TNFRSF13B	0.000892557	Immunodeficiency, common variable, 2
TPP1	0.000892557	Ceroid lipofuscinosis, neuronal, 2
TSFM	0.000892557	Combined oxidative phosphorylation deficiency 3
TTC21B	0.000892557	Nephronophthisis 12
UGDH	0.000892557	Developmental and epileptic encephalopathy 84
VPS13A	0.000892557	Choreoacanthocytosis
WNT2B	0.000892557	Diarrhea 9
WWOX	0.000892557	Developmental and epileptic encephalopathy 28
XPC	0.000892557	Xeroderma pigmentosum, group C
APOC2	0.000669642	Hyperlipoproteinemia, type Ib
CP	0.000669642	Cerebellar ataxia
CSGALNACT1	0.000669642	Skeletal dysplasia, mild, with joint laxity and advanced bone age
CTNNA2	0.000669642	Cortical dysplasia, complex, with other brain malformations 9
FANCE	0.000669642	Fanconi anemia, complementation group E
KDSR	0.000669642	Erythrokeratodermia variabilis et progressiva 4
LRTOMT	0.000669642	#N/A
MC4R	0.000669642	Obesity (BMIQ20)
MYL1	0.000669642	Myopathy, congenital, with fast-twitch (type II) fiber atrophy
NCF1	0.000669642	Chronic granulomatous disease 1, autosomal recessive
NME8	0.000669642	Ciliary dyskinesia, primary, 6
TMEM216	0.000669642	Joubert syndrome 2
TP73	0.000669642	Ciliary dyskinesia, primary, 47, and lissencephaly
TTLL5	0.000669642	Cone-rod dystrophy 19
ZMYND10	0.000669642	Ciliary dyskinesia, primary, 22
ACY1	0.000669542	Aminoacylase 1 deficiency
AGT	0.000669542	Renal tubular dysgenesis
AUH	0.000669542	3-methylglutaconic aciduria, type I
BMP1	0.000669542	Osteogenesis imperfecta, type XIII
BSCL2	0.000669542	Encephalopathy, progressive, with or without lipodystrophy
CHKB	0.000669542	Muscular dystrophy, congenital, megaconial type
CHST3	0.000669542	Spondyloepiphyseal dysplasia with congenital joint dislocations
COA6	0.000669542	Mitochondrial complex IV deficiency, nuclear type 13
CYB5A	0.000669542	Methemoglobinemia and ambiguous genitalia
DEAF1	0.000669542	Neurodevelopmental disorder with hypotonia, impaired expressive language, and with or without seizures
DGUOK	0.000669542	Mitochondrial DNA depletion syndrome 3 (hepatocerebral type)
DHH	0.000669542	46XY gonadal dysgenesis with minifascicular neuropathy
EMP2	0.000669542	Nephrotic syndrome, type 10
GCGR	0.000669542	Mahvash disease
GM2A	0.000669542	GM2-gangliosidosis, AB variant
HARS1	0.000669542	Usher syndrome type 3B
HGSNAT	0.000669542	Mucopolysaccharidosis type IIIC (Sanfilippo C)
INVS	0.000669542	Nephronophthisis 2, infantile
MRPS22	0.000669542	Combined oxidative phosphorylation deficiency 5
NBAS	0.000669542	Infantile liver failure syndrome 2
OTOG	0.000669542	Deafness, autosomal recessive 18B
PCBD1	0.000669542	Hyperphenylalaninemia, BH4-deficient, D
PEX16	0.000669542	Peroxisome biogenesis disorder 8A (Zellweger)
PGM3	0.000669542	Immunodeficiency 23
PLEKHG5	0.000669542	Charcot-Marie-Tooth disease, recessive intermediate C
PRX	0.000669542	Charcot-Marie-Tooth disease, type 4F
SAG	0.000669542	Oguchi disease-1
SAMD9	0.000669542	Tumoral calcinosis, familial, normophosphatemic
SLC25A26	0.000669542	Combined oxidative phosphorylation deficiency 28
STAMBP	0.000669542	Microcephaly-capillary malformation syndrome
TAC3	0.000669542	Hypogonadotropic hypogonadism 10 with or without anosmia
TMC1	0.000669542	Deafness, autosomal recessive 7
TMEM126B	0.000669542	Mitochondrial complex I deficiency, nuclear type 29
TMEM237	0.000669542	Joubert syndrome 14
TSEN54	0.000669542	Pontocerebellar hypoplasia type 2A
TSHR	0.000669542	Hypothyroidism, congenital, nongoitrous, 1
TTC5	0.000669542	Neurodevelopmental disorder with cerebral atrophy and variable facial dysmorphism
UROD	0.000669542	Porphyria cutanea tarda
ACO2	0.000669493	Infantile cerebellar-retinal degeneration
ACP5	0.000669493	Spondyloenchondrodysplasia with immune dysregulation
ACTL6B	0.000669493	Developmental and epileptic encephalopathy 76
ADAMTS2	0.000669493	Ehlers-Danlos syndrome, dermatosparaxis type
ADGRV1	0.000669493	Usher syndrome, type 2C
AFG3L2	0.000669493	Spastic ataxia 5, autosomal recessive
AGPS	0.000669493	Rhizomelic chondrodysplasia punctata, type 3
ALDH1A3	0.000669493	Microphthalmia, isolated 8
ALDH5A1	0.000669493	Succinic semialdehyde dehydrogenase deficiency
ALG3	0.000669493	Congenital disorder of glycosylation, type Id
ALKBH8	0.000669493	Intellectual developmental disorder, autosomal recessive 71
ARPC1B	0.000669493	Immunodeficiency 71 with inflammatory disease and congenital thrombocytopenia
ATAD1	0.000669493	Hyperekplexia 4
ATP5F1D	0.000669493	Mitochondrial complex V (ATP synthase) deficiency
B3GAT3	0.000669493	Multiple joint dislocations, short stature, craniofacial dysmorphism, with or without congenital heart defects
CARS2	0.000669493	Combined oxidative phosphorylation deficiency 27
CCDC39	0.000669493	Ciliary dyskinesia, primary, 14
CD81	0.000669493	Immunodeficiency, common variable, 6
CLCN7	0.000669493	Osteopetrosis, autosomal recessive 4
COL25A1	0.000669493	Fibrosis of extraocular muscles, congenital, 5
COQ6	0.000669493	Coenzyme Q10 deficiency, primary, 6
DAG1	0.000669493	Muscular dystrophy-dystroglycanopathy (congenital with brain and eye anomalies), type A, 9
DARS2	0.000669493	Leukoencephalopathy with brain stem and spinal cord involvement and lactate elevation
DLAT	0.000669493	Pyruvate dehydrogenase E2 deficiency
DPAGT1	0.000669493	Congenital disorder of glycosylation, type Ij
DPH1	0.000669493	Developmental delay with short stature, dysmorphic facial features, and sparse hair
EIF2B1	0.000669493	Leukoencephalopathy with vanishing white matter
ERLIN2	0.000669493	Spastic paraplegia 18, autosomal recessive
EXOC6B	0.000669493	Spondyloepimetaphyseal dysplasia with joint laxity, type 3
FLVCR2	0.000669493	Proliferative vasculopathy and hydranencephaly-hydrocephaly syndrome
FOXI1	0.000669493	Enlarged vestibular aqueduct
FOXN1	0.000669493	T-cell immunodeficiency, congenital alopecia, and nail dystrophy
FTO	0.000669493	Growth retardation, developmental delay, facial dysmorphism
GDAP1	0.000669493	Charcot-Marie-Tooth disease, axonal, type 2K
GGCX	0.000669493	Vitamin K-dependent clotting factors, combined deficiency of, 1
GLE1	0.000669493	Congenital arthrogryposis with anterior horn cell disease
GNRHR	0.000669493	Hypogonadotropic hypogonadism 7 without anosmia
HSD11B2	0.000669493	Apparent mineralocorticoid excess
HTRA1	0.000669493	CARASIL syndrome
IL12RB1	0.000669493	Immunodeficiency 30
IL7R	0.000669493	Severe combined immunodeficiency, T-cell negative, B-cell/natural killer cell-positive type
ITK	0.000669493	Lymphoproliferative syndrome 1
JAK3	0.000669493	SCID, autosomal recessive, T-negative/B-positive type
KLC2	0.000669493	Spastic paraplegia, optic atrophy, and neuropathy
LIM2	0.000669493	Cataract 19, multiple types
LIPT1	0.000669493	Lipoyltransferase 1 deficiency
LONP1	0.000669493	CODAS syndrome
LRPPRC	0.000669493	Mitochondrial complex IV deficiency, nuclear type 5, (French-Canadian)
LTC4S	0.000669493	Leukotriene C4 synthase deficiency
MAK	0.000669493	Retinitis pigmentosa 62
MEGF8	0.000669493	Carpenter syndrome 2
MKKS	0.000669493	Bardet-Biedl syndrome 6
MMP2	0.000669493	Multicentric osteolysis, nodulosis, and arthropathy
MPL	0.000669493	Thrombocytopenia, congenital amegakaryocytic
MSTN	0.000669493	Muscle hypertrophy
MTTP	0.000669493	Abetalipoproteinemia
MYOD1	0.000669493	Myopathy, congenital, with diaphragmatic defects, respiratory insufficiency, and dysmorphic facies
NDUFS6	0.000669493	Mitochondrial complex I deficiency, nuclear type 9
NEK9	0.000669493	Lethal congenital contracture syndrome 10
NEMF	0.000669493	Intellectual developmental disorder with speech delay and axonal peripheral neuropathy
NFASC	0.000669493	Neurodevelopmental disorder with central and peripheral motor dysfunction
NFU1	0.000669493	Multiple mitochondrial dysfunctions syndrome 1
NR1H4	0.000669493	Cholestasis, progressive familial intrahepatic, 5
NTNG2	0.000669493	Neurodevelopmental disorder with behavioral abnormalities, absent speech, and hypotonia
OSGEP	0.000669493	Galloway-Mowat syndrome 3
PDE6D	0.000669493	Joubert syndrome 22
PEX26	0.000669493	Peroxisome biogenesis disorder 7A (Zellweger)
PIGB	0.000669493	Developmental and epileptic encephalopathy 80
PIK3C2A	0.000669493	Oculoskeletodental syndrome
PISD	0.000669493	Liberfarb syndrome
PKP1	0.000669493	Ectodermal dysplasia/skin fragility syndrome
PLCE1	0.000669493	Nephrotic syndrome, type 3
PMP22	0.000669493	Dejerine-Sottas disease
PNPLA1	0.000669493	Ichthyosis, congenital, autosomal recessive 10
POLR3B	0.000669493	Leukodystrophy, hypomyelinating, 8, with or without oligodontia and/or hypogonadotropic hypogonadism
PROP1	0.000669493	Pituitary hormone deficiency, combined, 2
RAX	0.000669493	Microphthalmia, isolated 3
RBCK1	0.000669493	Polyglucosan body myopathy 1 with or without immunodeficiency
RLBP1	0.000669493	Bothnia retinal dystrophy
RRM2B	0.000669493	Mitochondrial DNA depletion syndrome 8A (encephalomyopathic type with renal tubulopathy)
RSPO2	0.000669493	Tetraamelia syndrome 2
SC5D	0.000669493	Lathosterolosis
SDR9C7	0.000669493	Ichthyosis, congenital, autosomal recessive 13
SERAC1	0.000669493	3-methylglutaconic aciduria with deafness, encephalopathy, and Leigh-like syndrome
SFRP4	0.000669493	Pyle disease
SGCD	0.000669493	Muscular dystrophy, limb-girdle, autosomal recessive 6
SLC1A1	0.000669493	Dicarboxylic aminoaciduria
SLC25A1	0.000669493	Combined D-2- and L-2-hydroxyglutaric aciduria
SLC25A19	0.000669493	Microcephaly, Amish type
SLC2A2	0.000669493	Fanconi-Bickel syndrome
SLC52A2	0.000669493	Brown-Vialetto-Van Laere syndrome 2
SLC5A1	0.000669493	Glucose/galactose malabsorption
SQSTM1	0.000669493	Neurodegeneration with ataxia, dystonia, and gaze palsy, childhood-onset
STT3A	0.000669493	Congenital disorder of glycosylation, type Iw
TACR3	0.000669493	Hypogonadotropic hypogonadism 11 with or without anosmia
TECRL	0.000669493	Ventricular tachycardia, catecholaminergic polymorphic, 3
TGM5	0.000669493	Peeling skin syndrome 2
TMEM138	0.000669493	Joubert syndrome 16
TRAPPC4	0.000669493	Neurodevelopmental disorder with epilepsy, spasticity, and brain atrophy
TRMT1	0.000669493	Mental retardation, autosomal recessive 68
TRMU	0.000669493	Liver failure, transient infantile
TRNT1	0.000669493	Retinitis pigmentosa and erythrocytic microcytosis
TTC7A	0.000669493	Gastrointestinal defects and immunodeficiency syndrome
TULP1	0.000669493	Leber congenital amaurosis 15
UNG	0.000669493	Immunodeficiency with hyper IgM, type 5
VPS45	0.000669493	Neutropenia, severe congenital, 5, autosomal recessive
VPS51	0.000669493	Pontocerebellar hypoplasia, type 13
WDR62	0.000669493	Microcephaly 2, primary, autosomal recessive, with or without cortical malformations
XPNPEP3	0.000669493	Nephronophthisis-like nephropathy 1
AGA	0.000446428	Aspartylglucosaminuria
AGRN	0.000446428	Myasthenic syndrome, congenital, 8, with pre- and postsynaptic defects
ASPH	0.000446428	Traboulsi syndrome
B3GLCT	0.000446428	Peters-plus syndrome
CD27	0.000446428	Lymphoproliferative syndrome 2
CD3G	0.000446428	Immunodeficiency 17, CD3 gamma deficient
CDK5RAP2	0.000446428	Microcephaly 3, primary, autosomal recessive
CFAP65	0.000446428	Spermatogenic failure 40
CLMP	0.000446428	Congenital short bowel syndrome
COG5	0.000446428	Congenital disorder of glycosylation, type IIi
COX6A1	0.000446428	Charcot-Marie-Tooth disease, recessive intermediate D
CREB3L1	0.000446428	Osteogenesis imperfecta, type XVI
CTDP1	0.000446428	Congenital cataracts, facial dysmorphism, and neuropathy
DNAAF1	0.000446428	Ciliary dyskinesia, primary, 13
DNAAF4	0.000446428	Ciliary dyskinesia, primary, 25
DOCK2	0.000446428	Immunodeficiency 40
EXOC2	0.000446428	Neurodevelopmental disorder with dysmorphic facies and cerebellar hypoplasia
EXOSC9	0.000446428	Pontocerebellar hypoplasia, type 1D
FMN2	0.000446428	Mental retardation, autosomal recessive 47
GNS	0.000446428	Mucopolysaccharidosis type IIID
GRIN1	0.000446428	Neurodevelopmental disorder with or without hyperkinetic movements and seizures, autosomal recessive
HESX1	0.000446428	Growth hormone deficiency with pituitary anomalies
HSPD1	0.000446428	Leukodystrophy, hypomyelinating, 4
IRX5	0.000446428	Hamamy syndrome
JAM3	0.000446428	Hemorrhagic destruction of the brain, subependymal calcification, and cataracts
MRPS2	0.000446428	Combined oxidative phosphorylation deficiency 36
NADK2	0.000446428	2,4-dienoyl-CoA reductase deficiency
NDRG1	0.000446428	Charcot-Marie-Tooth disease, type 4D
NDUFAF2	0.000446428	Mitochondrial complex I deficiency, nuclear type 10
NDUFAF4	0.000446428	Mitochondrial complex I deficiency, nuclear type 15
NSMCE2	0.000446428	Seckel syndrome 10
PGAP1	0.000446428	Neurodevelopmental disorder with dysmorphic features, spasticity, and brain abnormalities
PHKG2	0.000446428	Glycogen storage disease IXc
PITRM1	0.000446428	Spinocerebellar ataxia, autosomal recessive 30
PRDM5	0.000446428	Brittle cornea syndrome 2
PREPL	0.000446428	Myasthenic syndrome, congenital, 22
PYROXD1	0.000446428	Myopathy, myofibrillar, 8
RAB23	0.000446428	Carpenter syndrome
RFX5	0.000446428	Bare lymphocyte syndrome, type II, complementation group C
RNF168	0.000446428	RIDDLE syndrome
SGPL1	0.000446428	Nephrotic syndrome, type 14
SPAG1	0.000446428	Ciliary dyskinesia, primary, 28
SPARC	0.000446428	Osteogenesis imperfecta, type XVII
STAG3	0.000446428	Premature ovarian failure 8
STX3	0.000446428	Diarrhea 12, with microvillus atrophy
TCN2	0.000446428	Transcobalamin II deficiency
TMEM132E	0.000446428	Deafness, autosomal recessive 99
VAMP1	0.000446428	Myasthenic syndrome, congenital, 25
ZNF341	0.000446428	Hyper-IgE recurrent infection syndrome 3, autosomal recessive
ABHD12	0.000446378	Polyneuropathy, hearing loss, ataxia, retinitis pigmentosa, and cataract
ACOX1	0.000446378	Peroxisomal acyl-CoA oxidase deficiency
ADK	0.000446378	Hypermethioninemia due to adenosine kinase deficiency
AFP	0.000446378	Alpha-fetoprotein deficiency
AGK	0.000446378	Cataract 38, autosomal recessive
AGTR1	0.000446378	Renal tubular dysgenesis
ALG9	0.000446378	Congenital disorder of glycosylation, type Il
ANKS6	0.000446378	Nephronophthisis 16
AP1S1	0.000446378	MEDNIK syndrome
APOB	0.000446378	Hypobetalipoproteinemia
ARMC9	0.000446378	Joubert syndrome 30
ATG7	0.000446378	Spinocerebellar ataxia, autosomal recessive 31
ATP6V1A	0.000446378	Cutis laxa, autosomal recessive, type IID
BIN1	0.000446378	Centronuclear myopathy 2
BSND	0.000446378	Bartter syndrome, type 4a
BUB1B	0.000446378	Mosaic variegated aneuploidy syndrome 1
C12orf4	0.000446378	Mental retardation, autosomal recessive 66
CA5A	0.000446378	Hyperammonemia due to carbonic anhydrase VA deficiency
CASR	0.000446378	Hyperparathyroidism, neonatal
CDC14A	0.000446378	Deafness, autosomal recessive 32, with or without immotile sperm
CEP164	0.000446378	Nephronophthisis 15
CEP83	0.000446378	Nephronophthisis 18
CERS3	0.000446378	Ichthyosis, congenital, autosomal recessive 9
CLCF1	0.000446378	Cold-induced sweating syndrome 2
CLDN16	0.000446378	Hypomagnesemia 3, renal
CLN5	0.000446378	Ceroid lipofuscinosis, neuronal, 5
CLN8	0.000446378	Ceroid lipofuscinosis, neuronal, 8
CNNM2	0.000446378	Hypomagnesemia, seizures, and mental retardation
COG1	0.000446378	Congenital disorder of glycosylation, type IIg
COG7	0.000446378	Congenital disorder of glycosylation, type IIe
COLEC11	0.000446378	3MC syndrome 2
COX4I2	0.000446378	Exocrine pancreatic insufficiency, dyserythropoietic anemia, and calvarial hyperostosis
CYP11B1	0.000446378	Adrenal hyperplasia, congenital, due to 11-beta-hydroxylase deficiency
DDHD2	0.000446378	Spastic paraplegia 54, autosomal recessive
DNAH1	0.000446378	Spermatogenic failure 18
DNAJB13	0.000446378	Ciliary dyskinesia, primary, 34
DNM1L	0.000446378	Encephalopathy, lethal, due to defective mitochondrial peroxisomal fission 1
DNMBP	0.000446378	Cataract 48
DOLK	0.000446378	Congenital disorder of glycosylation, type Im
DSG3	0.000446378	Blistering, acantholytic, of oral and laryngeal mucosa
DYNC1I2	0.000446378	Neurodevelopmental disorder with microcephaly and structural brain anomalies
EDAR	0.000446378	Ectodermal dysplasia 10B, hypohidrotic/hair/tooth type, autosomal recessive
ELP1	0.000446378	Dysautonomia, familial
ELP2	0.000446378	Mental retardation, autosomal recessive 58
EMC10	0.000446378	Neurodevelopmental disorder with dysmorphic facies and variable seizures
EPM2A	0.000446378	Epilepsy, progressive myoclonic 2A (Lafora)
EXOSC2	0.000446378	Short stature, hearing loss, retinitis pigmentosa, and distinctive facies
EXTL3	0.000446378	Immunoskeletal dysplasia with neurodevelopmental abnormalities
F10	0.000446378	Factor X deficiency
FANCD2	0.000446378	Fanconi anemia, complementation group D2
FBLN5	0.000446378	Cutis laxa, autosomal recessive, type IA
FBXL4	0.000446378	Mitochondrial DNA depletion syndrome 13 (encephalomyopathic type)
FGD4	0.000446378	Charcot-Marie-Tooth disease, type 4H
FOLR1	0.000446378	Neurodegeneration due to cerebral folate transport deficiency
FSHB	0.000446378	Hypogonadotropic hypogonadism 24 without anosmia
GALE	0.000446378	Galactose epimerase deficiency
GCLC	0.000446378	Hemolytic anemia due to gamma-glutamylcysteine synthetase deficiency
GJB6	0.000446378	Deafness, autosomal recessive 1B
GLI1	0.000446378	Polydactyly, postaxial, type A8
GLIS3	0.000446378	Diabetes mellitus, neonatal, with congenital hypothyroidism
GLRA1	0.000446378	Hyperekplexia 1
GLRB	0.000446378	Hyperekplexia 2
GLUL	0.000446378	Glutamine deficiency, congenital
GOT2	0.000446378	Developmental and epileptic encephalopathy 82
GP1BB	0.000446378	Bernard-Soulier syndrome, type B
GP9	0.000446378	Bernard-Soulier syndrome, type C
GPAA1	0.000446378	Glycosylphosphatidylinositol biosynthesis defect 15
GPT2	0.000446378	Neurodevelopmental disorder with microcephaly and spastic paraplegia
GRID2	0.000446378	Spinocerebellar ataxia, autosomal recessive 18
GRIK2	0.000446378	Mental retardation, autosomal recessive, 6
HAVCR2	0.000446378	T-cell lymphoma, subcutaneous panniculitis-like
HINT1	0.000446378	Neuromyotonia and axonal neuropathy, autosomal recessive
HSD3B2	0.000446378	Adrenal hyperplasia, congenital, due to 3-beta-hydroxysteroid dehydrogenase 2 deficiency
HTRA2	0.000446378	3-methylglutaconic aciduria, type VIII
HTT	0.000446378	Lopes-Maciel-Rodan syndrome
IKBKB	0.000446378	Immunodeficiency 15B
IL2RB	0.000446378	Immunodeficiency 63 with lymphoproliferation and autoimmunity
IMPA1	0.000446378	Mental retardation, autosomal recessive 59
ISCU	0.000446378	Myopathy with lactic acidosis, hereditary
ITCH	0.000446378	Autoimmune disease, multisystem, with facial dysmorphism
ITGB2	0.000446378	Leukocyte adhesion deficiency
KATNB1	0.000446378	Lissencephaly 6, with microcephaly
KCNA4	0.000446378	Microcephaly, cataracts, impaired intellectual development, and dystonia with abnormal striatum
KCNJ10	0.000446378	Enlarged vestibular aqueduct, digenic
KIAA0586	0.000446378	Joubert syndrome 23
KIAA0825	0.000446378	Polydactyly, postaxial, type A10
KIRREL1	0.000446378	Nephrotic syndrome, type 23
KY	0.000446378	Myopathy, myofibrillar, 7
LFNG	0.000446378	Spondylocostal dysostosis 3, autosomal recessive
LMNA	0.000446378	Charcot-Marie-Tooth disease, type 2B1
LMOD3	0.000446378	Nemaline myopathy 10
LNPK	0.000446378	Neurodevelopmental disorder with epilepsy and hypoplasia of the corpus callosum
LRRC32	0.000446378	Cleft palate, proliferative retinopathy, and developmental delay
LRSAM1	0.000446378	Charcot-Marie-Tooth disease, axonal, type 2P
LSS	0.000446378	Alopecia-mental retardation syndrome 4
LTBP3	0.000446378	Dental anomalies and short stature
MC2R	0.000446378	Glucocorticoid deficiency, due to ACTH unresponsiveness
MEOX1	0.000446378	Klippel-Feil syndrome 2
MFRP	0.000446378	Microphthalmia, isolated 5
MGAT2	0.000446378	Congenital disorder of glycosylation, type IIa
MGME1	0.000446378	Mitochondrial DNA depletion syndrome 11
MMAB	0.000446378	Methylmalonic aciduria, vitamin B12-responsive, cblB type
MMP21	0.000446378	Heterotaxy, visceral, 7, autosomal
MOGS	0.000446378	Congenital disorder of glycosylation, type IIb
MRAP	0.000446378	Glucocorticoid deficiency 2
[truncated: 343 more rows]

## Sheet: Supp.Table4.gnomAD.EAS.GCR
SYMBOL	GCR	Phenotype
[truncated: 1,587 more rows]

## Sheet: Supp.Table5.gnomAD.SAS.GCR
SYMBOL	GCR	Phenotype
[truncated: 1,582 more rows]

## Sheet: Supp.Table6.gnomAD.EUR.GCR
SYMBOL	GCR	Phenotype
[truncated: 2,093 more rows]

[truncated: 5 more sheets: Supp.Table7.gnomAD.AMR.GCR, Supp.Table8.gnomAD.AFR.GCR, Supp.Table9.Panel.Comparison, Supp.Table10.Predict.Threshold, Supp.Table11.Correlation]
